# Supplementary material for: Extended DNA threading through a dual-engine motor module of the activating signal co-integrator 1 complex
Source: Nat Commun. 2023 Apr 5;14:1886. doi: 10.1038/s41467-023-37528-3 (PMC10076317; doi:10.1038/s41467-023-37528-3)
Supplement: Supplementary file 4 — Source Data [file 41467_2023_37528_MOESM4_ESM.xlsx]

## Sheet: Fig. 3a
Time	ASCC3HR (1)	ASCC3HR (2)	ASCC3HR (3)	ASCC3HR-TRIP41-230 (1)	ASCC3HR-TRIP41-230 (2)	ASCC3HR-TRIP4403-581 (1)	ASCC3HR-TRIP4403-581 (2)	ASCC3HR-TRIP4403-581 (3)	ASCC3HR-TRIP4 (1)	ASCC3HR-TRIP4 (2)
0.0022875	3.89786	2.90268	3.3522	2.33078	2.74002	2.42844	3.07846	3.53867	2.22824	2.58438
0.004575	3.18649	2.99423	3.37845	2.24014	2.65091	2.34665	3.06107	3.52463	2.3555	2.62009
0.006875	3.34518	2.85202	3.3403	2.36191	2.69852	2.42966	3.01804	3.59604	2.44919	2.49435
0.0091875	3.46085	2.8685	3.18008	2.29904	2.74765	2.39426	3.01956	3.45901	2.2905	2.58286
0.0115125	3.358	2.89047	3.38608	2.30942	2.73026	2.37656	3.00644	3.45444	2.3024	2.65121
0.0138375	3.30643	2.81784	3.38211	2.22244	2.76627	2.35611	3.12271	3.44131	2.35825	2.65305
0.016175	3.3287	2.85934	3.25974	2.27127	2.715	2.44583	3.05283	3.4404	2.19437	2.38815
0.018525	3.2402	2.97531	3.28354	2.29843	2.89902	2.51389	3.12668	3.38242	2.27493	2.60788
0.020875	3.33237	2.89871	3.32687	2.2612	2.8035	2.46078	3.20206	3.46542	2.3024	2.50565
0.0232375	3.31223	2.8743	3.49228	2.28073	2.74216	2.51083	3.00125	3.40134	2.26273	2.48428
0.0256125	3.19412	2.98691	3.27438	2.31339	2.88803	2.25082	2.95151	3.33511	2.37015	2.52182
0.028	3.03482	2.88589	3.39035	2.26364	2.70157	2.43576	2.98386	3.39767	2.29446	2.51389
0.0303875	3.1279	2.86636	3.34763	2.26334	2.72263	2.44766	3.00522	3.38974	2.2966	2.58682
0.0327875	3.15536	2.87155	3.46817	2.15897	2.79831	2.44461	2.99606	3.35617	2.30453	2.50961
0.0352	3.14896	2.93747	3.36899	2.1904	2.73209	2.39792	3.1871	3.49106	2.34879	2.68173
0.0376125	3.15475	2.93961	3.33389	2.31247	2.89749	2.37259	2.80991	3.36044	2.29263	2.52121
0.04005	3.26523	2.8093	3.34488	2.33688	2.78488	2.45834	3.16208	3.46024	2.41745	2.51907
0.0424875	3.25668	2.82578	3.3931	2.26425	2.85934	2.39761	3.05801	3.46786	2.33597	2.50473
0.044925	3.27591	2.89963	3.27896	2.20108	2.74338	2.38785	3.19229	3.56094	2.30545	2.50473
0.0473875	3.29239	2.96494	3.37601	2.23038	2.74277	2.31827	3.08273	3.50845	2.33749	2.56729
0.04985	3.42819	2.90054	3.37906	2.26486	2.95181	2.38083	3.06168	3.52921	2.2789	2.52121
0.052325	3.28781	3.0043	3.42789	2.18643	2.80533	2.34146	3.00522	3.36319	2.27798	2.4678
0.0548125	3.35922	3.01193	3.28476	2.36069	2.74521	2.41165	3.04428	3.38303	2.26364	2.54684
0.0573	3.18314	2.96555	3.29208	2.36862	2.79678	2.4263	3.11569	3.33694	2.3204	2.50595
0.0598	3.10074	2.87338	3.26981	2.25876	2.94907	2.47513	3.20602	3.41293	2.26486	2.63626
0.0623125	3.07907	2.98233	3.31039	2.37503	2.79068	2.45865	2.94998	3.34915	2.25967	2.4791
0.0648375	2.95395	3.01956	3.39798	2.38693	2.76016	2.34238	3.13553	3.54355	2.27066	2.46078
0.0673625	2.95364	2.91061	3.38638	2.26486	2.78122	2.41806	2.96585	3.42178	2.38205	2.53586
0.0699125	3.01041	2.9274	3.17459	2.17545	2.79007	2.39944	3.07816	3.42422	2.27219	2.45193
0.0724625	3.04153	2.97592	3.22891	2.29538	2.72842	2.46994	3.10135	3.46268	2.314	2.5798
0.075025	2.93076	2.99911	3.31375	2.27158	2.77725	2.37839	3.17886	3.40042	2.28592	2.60788
0.0775875	2.9689	2.97409	3.42789	2.27341	2.83127	2.45743	3.1279	3.51028	2.36862	2.60025
0.080175	2.83127	2.79465	3.22037	2.29935	2.80716	2.41104	3.13095	3.43552	2.37503	2.5441
0.0827625	2.79282	3.10257	3.34671	2.28531	2.86423	2.4379	3.13797	3.52066	2.23343	2.53586
0.0853625	2.84164	2.957	3.28262	2.332	2.86545	2.49374	3.14285	3.44376	2.28104	2.47269
0.087975	2.82364	3.02017	3.3696	2.22488	2.85568	2.50137	3.09158	3.48312	2.36649	2.52213
0.0905875	2.75833	3.0571	3.26126	2.33322	2.87766	2.33902	3.01224	3.44345	2.35001	2.54379
0.093225	2.79465	3.04489	3.46085	2.314	2.74734	2.59079	3.08304	3.42728	2.38937	2.4913
0.0958625	2.71286	2.9982	3.22922	2.31674	2.7977	2.51633	3.18192	3.50998	2.44858	2.57767
0.0985125	2.64542	3.04184	3.47549	2.3259	2.80045	2.35947	3.03329	3.49472	2.33932	2.621
0.101163	2.6976	3.00735	3.39249	2.31155	2.83005	2.44888	3.08762	3.39554	2.39487	2.57767
0.103837	2.70157	2.9097	3.27774	2.32681	2.78091	2.5264	3.17978	3.46817	2.31125	2.51602
0.106513	2.74124	2.91794	3.3638	2.42325	2.78152	2.49649	2.98294	3.41476	2.27432	2.5032
0.109213	2.67593	2.94846	3.35373	2.24655	2.86545	2.57309	3.17093	3.42056	2.3851	2.51816
0.111912	2.67502	3.05557	3.3049	2.32559	2.74399	2.49191	3.20145	3.43765	2.34726	2.54288
0.114625	2.61765	2.98538	3.2338	2.3912	2.79434	2.5322	3.07907	3.423	2.42599	2.49252
0.117338	2.70737	2.95792	3.33542	2.28195	2.83432	2.60147	3.21121	3.3812	2.33688	2.59323
0.120075	2.80075	3.00308	3.37326	2.20627	2.83646	2.51083	3.1044	3.50479	2.34604	2.53891
0.122813	2.69333	2.92801	3.27072	2.28561	2.97287	2.51144	3.25058	3.43979	2.33017	2.50931
0.125563	2.58347	2.97073	3.27286	2.19803	2.8093	2.52823	3.15598	3.4288	2.37961	2.54501
0.128325	2.7092	2.99759	3.47336	2.27432	2.88193	2.50229	3.05832	3.48862	2.3027	2.54135
0.1311	2.67197	2.94907	3.19901	2.26944	2.82516	2.48581	3.16818	3.49411	2.22763	2.52731
0.133887	2.66403	2.99454	3.22311	2.32742	2.81723	2.5267	3.1105	3.50204	2.34116	2.56943
0.136675	2.60788	3.07327	3.39218	2.25143	2.87613	2.52487	3.15628	3.27499	2.28653	2.50015
0.139488	2.64053	2.94998	3.30276	2.30698	2.84714	2.5502	3.17917	3.41263	2.2261	2.53281
0.1423	2.62161	2.95029	3.20816	2.34848	2.85019	2.49435	3.15689	3.45566	2.33292	2.47116
0.145125	2.7449	2.8804	3.29971	2.29874	2.86392	2.6265	3.16788	3.44284	2.32986	2.63016
0.147962	2.66312	2.99759	3.46237	2.32895	2.84561	2.46933	3.19382	3.49808	2.29568	2.49619
0.150813	2.68539	2.97012	3.24326	2.28561	2.89108	2.51053	3.05832	3.41446	2.32742	2.48642
0.153675	2.63657	2.98477	3.3345	2.29141	2.84805	2.47299	3.11356	3.56155	2.29935	2.5502
0.156538	2.57126	3.07663	3.32596	2.15103	2.87247	2.41379	3.16544	3.48923	2.38785	2.59964
0.159425	2.73636	3.05405	3.3577	2.2731	2.75192	2.53006	3.21304	3.405	2.38998	2.58835
0.162312	2.57401	3.01254	3.2518	2.25845	2.85843	2.49649	2.99179	3.53958	2.30606	2.4968
0.165212	2.67471	3.0632	3.27744	2.24167	2.80045	2.44858	3.01193	3.38242	2.23557	2.57828
0.168125	2.74094	2.96463	3.42819	2.22885	2.91702	2.4913	3.09372	3.3931	2.38754	2.60696
0.17105	2.76047	3.19199	3.28934	2.30148	2.8511	2.54745	3.09097	3.45871	2.35397	2.53922
0.173987	2.73636	3.06992	3.2753	2.28134	2.84134	2.57126	3.07693	3.42422	2.29019	2.60849
0.176938	2.6268	2.92831	3.35983	2.19376	2.96982	2.60788	3.13828	3.50479	2.23526	2.56638
0.1799	2.56058	3.07755	3.19412	2.25754	2.8627	2.45712	3.26889	3.43491	2.35367	2.51022
0.182863	2.65305	3.0217	3.41599	2.26974	2.83463	2.5145	3.25851	3.45444	2.33139	2.58438
0.18585	2.62711	2.91245	3.39035	2.31247	2.88925	2.50961	3.15628	3.44284	2.39334	2.47299
0.188837	2.63107	3.14346	3.37082	2.23709	2.84439	2.5502	3.20206	3.48984	2.21085	2.49954
0.191838	2.59171	3.05099	3.27682	2.2789	2.97073	2.65182	3.06015	3.47061	2.42355	2.52823
0.194862	2.58011	3.03757	3.38181	2.37625	2.90237	2.65366	3.21304	3.55606	2.32132	2.57614
0.197887	2.686	2.99393	3.52219	2.19559	2.77573	2.49802	3.06808	3.44528	2.32834	2.59628
0.200925	2.6329	3.12881	3.42148	2.26639	2.86423	2.53647	3.23013	3.45261	2.36526	2.50931
0.203975	2.69577	3.00766	3.22281	2.25601	2.96738	2.56027	3.16513	3.55331	2.2905	2.54166
0.207037	2.53464	2.99149	3.19901	2.22244	2.86575	2.65945	3.16025	3.45749	2.39914	2.52823
0.2101	2.68753	3.03574	3.31131	2.31277	2.71408	2.49435	3.1633	3.57681	2.25021	2.68448
0.213188	2.48642	2.96616	3.23257	2.23404	2.81082	2.46353	3.25302	3.44376	2.34146	2.53677
0.216287	2.68509	3.06656	3.2048	2.30331	2.8035	2.65305	3.19962	3.42331	2.3674	2.54227
0.2194	2.54074	3.07999	3.38547	2.27219	2.91183	2.72232	3.12302	3.42911	2.29691	2.62497
0.222512	2.64755	2.99911	3.38455	2.24075	2.88895	2.61215	3.24112	3.43674	2.34451	2.44797
0.22565	2.56943	3.05161	3.20114	2.3082	2.90756	2.5499	3.16422	3.49106	2.31125	2.5087
0.228787	2.57828	3.10013	3.18771	2.32895	2.79709	2.6207	3.18405	3.38974	2.35977	2.50351
0.23195	2.52975	3.05862	3.44101	2.30331	2.88834	2.62985	3.08884	3.48434	2.41653	2.49802
0.235113	2.56088	3.01041	3.37662	2.27219	2.93839	2.43332	3.1041	3.39066	2.22214	2.58591
0.2383	2.57919	3.18649	3.46695	2.33688	2.91214	2.63474	3.14651	3.43124	2.35245	2.61612
0.241488	2.50748	3.06808	3.27682	2.26913	2.92404	2.50198	3.21426	3.5054	2.29416	2.53555
0.244687	2.52396	3.02689	3.34213	2.36282	2.80807	2.49741	3.20175	3.49228	2.32559	2.5386
0.247912	2.63687	3.09341	3.25882	2.29141	2.93686	2.50015	3.15628	3.42087	2.36954	2.44766
0.251137	2.60208	3.04337	3.20541	2.26669	2.89505	2.60239	3.18802	3.39127	2.24716	2.50351
0.254375	2.62283	2.94907	3.47397	2.24533	2.80197	2.58286	3.10684	3.49228	2.36221	2.52548
0.257625	2.62924	3.11844	3.44559	2.31491	2.91	2.61673	3.19626	3.39127	2.35703	2.58896
0.2609	2.64297	3.10226	3.452	2.26181	2.85599	2.68082	3.29453	3.39279	2.46597	2.48428
0.264175	2.56149	3.04581	3.38669	2.32498	2.92068	2.57858	3.2222	3.51059	2.36771	2.47543
0.267462	2.59537	2.88498	3.33755	2.30484	2.90176	2.61215	3.24844	3.43399	2.42722	2.56302
0.270763	2.55539	3.15353	3.2634	2.31552	2.90237	2.57828	3.09586	3.44711	2.38846	2.51328
0.274087	2.49863	3.05862	3.19443	2.25754	2.90512	2.54288	3.07358	3.31467	2.37686	2.49435
0.277413	2.48978	3.01926	3.27377	2.37839	2.87186	2.56424	3.08182	3.49747	2.40067	2.50778
0.28075	2.44705	3.03604	3.16422	2.22244	2.8862	2.55966	3.1694	3.29727	2.39365	2.51938
0.2841	2.57828	3.10532	3.31009	2.34543	2.84775	2.62131	3.2048	3.48862	2.30301	2.49405
0.287475	2.57767	3.15201	3.31436	2.31552	2.85202	2.59659	3.21426	3.40042	2.39761	2.52823
0.29085	2.6326	3.08853	3.3461	2.23221	2.89688	2.58072	3.09341	3.31924	2.35489	2.58499
0.294237	2.56699	3.05313	3.28903	2.29568	2.88895	2.59598	3.14835	3.39188	2.41653	2.50504
0.29765	2.64511	3.02322	3.22189	2.30331	2.81998	2.64023	3.16299	3.53928	2.26059	2.52914
0.301062	2.57767	2.96768	3.26645	2.22336	2.96677	2.59842	3.17184	3.46664	2.26547	2.63962
0.3045	2.56088	2.97409	3.29453	2.285	2.96768	2.60544	3.22433	3.41263	2.3204	2.47238
0.307938	2.58255	2.97287	3.45688	2.34695	2.89841	2.6503	3.04581	3.41385	2.32773	2.54135
0.3114	2.49832	3.05771	3.39371	2.36099	3.01376	2.48856	3.16879	3.40225	2.31613	2.53433
0.314862	2.59232	3.00369	3.30246	2.27554	2.82211	2.58316	3.08456	3.43369	2.32895	2.49802
0.31835	2.60452	3.13126	3.38364	2.30209	2.98416	2.62436	3.1749	3.44711	2.36771	2.54868
0.32185	2.5737	3.13583	3.34885	2.36313	2.87827	2.55234	3.20572	3.4111	2.40799	2.64389
0.325363	2.54623	2.89169	3.29147	2.27219	2.90787	2.58255	3.09433	3.54294	2.42477	2.54349
0.328887	2.57065	3.08884	3.28049	2.30392	2.98111	2.6329	3.181	3.40378	2.26913	2.67563
0.332413	2.59933	3.05923	3.30673	2.24808	2.89871	2.66373	3.17825	3.51151	2.3143	2.50931
0.335975	2.61795	3.02109	3.31192	2.25937	2.86789	2.58865	3.17276	3.36411	2.45773	2.52701
0.339538	2.52151	3.08365	3.2576	2.34268	2.86728	2.57553	3.14804	3.37265	2.41013	2.5087
0.343112	2.68875	3.01834	3.36288	2.2908	2.91245	2.55478	3.05954	3.5051	2.31796	2.48642
0.3467	2.57462	3.1337	3.38455	2.32925	2.82608	2.57065	3.24844	3.5408	2.24869	2.52731
0.3503	2.6445	3.07999	3.23929	2.20291	2.94449	2.57034	3.0159	3.52432	2.3616	2.48489
0.353925	2.57217	3.03024	3.20694	2.22244	2.86362	2.5975	3.06076	3.47946	2.37228	2.53128
0.357563	2.61185	3.12912	3.26675	2.26242	2.90482	2.67471	3.07999	3.47549	2.45316	2.49069
0.3612	2.48886	3.08212	3.31558	2.26883	2.97012	2.61398	3.22891	3.56522	2.42508	2.54532
0.364863	2.58896	3.01895	3.26736	2.31888	2.89169	2.5737	3.18283	3.39066	2.26547	2.62253
0.368537	2.53128	2.94876	3.36105	2.2966	2.92007	2.51846	3.21579	3.452	2.3616	2.45377
0.372225	2.68997	3.14438	3.30917	2.3143	3.03391	2.59689	3.24081	3.35464	2.39731	2.66037
0.375925	2.63107	2.97653	3.26584	2.27127	2.90909	2.5386	3.18588	3.46237	2.27432	2.45407
0.379638	2.61246	3.11142	3.27438	2.31277	2.90634	2.50961	3.06381	3.50113	2.38174	2.52884
0.383375	2.55661	3.10684	3.37265	2.28256	2.92068	2.53586	3.15201	3.4697	2.29202	2.54257
0.387112	2.60605	3.10043	3.45993	2.24411	2.97104	2.68051	3.14011	3.56827	2.32376	2.47116
0.390875	2.61978	3.10654	3.29697	2.25174	2.91641	2.58286	3.30978	3.5231	2.332	2.60056
0.39465	2.61093	3.01529	3.30887	2.20108	2.91946	2.57065	3.17215	3.65829	2.33566	2.55844
0.398438	2.59933	3.10806	3.39554	2.25113	2.98477	2.56699	3.08365	3.44467	2.41013	2.5209
0.402238	2.60483	3.08365	3.38913	2.35123	2.91214	2.63779	3.07053	3.52341	2.36252	2.56363
0.40605	2.63321	3.06839	3.3049	2.26761	2.89322	2.71591	3.14041	3.50052	2.36404	2.52304
0.409887	2.59811	3.13431	3.42728	2.32254	2.8392	2.65884	3.11111	3.46085	2.36374	2.51266
0.413725	2.64908	2.97379	3.33328	2.35672	2.91519	2.65121	3.1514	3.41782	2.25845	2.35794
0.417587	2.61856	2.97897	3.30338	2.28622	2.87216	2.66861	3.11966	3.53775	2.32407	2.5383
0.421463	2.61276	3.09769	3.24692	2.33688	2.90298	2.56149	3.19595	3.42636	2.37045	2.55447
0.42535	2.64603	3.04794	3.29636	2.36404	2.86636	2.58835	3.22464	3.58505	2.41196	2.57553
0.429262	2.59445	3.04123	3.35007	2.23801	2.80289	2.6149	3.15109	3.43796	2.3671	2.4617
0.433175	2.55295	3.03482	3.25577	2.33444	2.9686	2.64053	3.11661	3.49075	2.33109	2.54715
0.437113	2.64725	3.18588	3.26248	2.30026	2.88254	2.53311	3.16391	3.41843	2.43057	2.54929
0.441063	2.54318	3.1456	3.26553	2.33597	2.91061	2.5798	3.29147	3.40073	2.29324	2.5444
0.445025	2.72293	3.12027	3.49167	2.32803	2.80869	2.61703	3.12057	3.52097	2.28439	2.59567
0.449	2.57584	3.23837	3.35678	2.3201	3.01102	2.54715	3.21182	3.41293	2.38968	2.59079
0.453	2.68448	2.97073	3.23898	2.37411	2.92618	2.70065	3.30368	3.52036	2.37381	2.46902
0.457013	2.54257	3.07297	3.47366	2.31369	2.79465	2.64236	3.18863	3.42941	2.44461	2.49496
0.461037	2.5441	3.08334	3.33755	2.2673	2.77603	2.64023	3.12241	3.35281	2.23953	2.56729
0.465075	2.49435	2.97867	3.40744	2.31949	2.9451	2.59262	3.10196	3.49899	2.34879	2.49771
0.469125	2.70126	3.04825	3.38181	2.25388	2.88193	2.60544	3.21396	3.44711	2.32834	2.47269
0.4732	2.48093	3.01559	3.30124	2.3436	2.90237	2.71378	3.2341	3.48831	2.28134	2.43301
0.477288	2.63992	3.06778	3.26279	2.38663	2.8035	2.63535	3.21091	3.53256	2.35947	2.58224
0.481387	2.56027	3.0397	3.29391	2.23129	2.9097	2.58286	3.24295	3.54172	2.39304	2.47574
0.4855	2.51633	3.00583	3.46146	2.21359	2.89963	2.60757	3.1337	3.45016	2.3793	2.66068
0.489637	2.50015	2.9866	3.42239	2.32803	2.90604	2.65091	3.23257	3.6174	2.31827	2.53555
0.493787	2.50687	3.05527	3.40042	2.32895	2.95273	2.68356	3.23563	3.50021	2.41867	2.48886
0.49795	2.59933	3.01651	3.37723	2.31674	2.85538	2.58041	3.23135	3.43063	2.24258	2.66891
0.502137	2.59079	3.1633	3.41354	2.33658	2.86942	2.66281	3.13675	3.61588	2.45346	2.52243
0.506325	2.58041	3.10898	3.38486	2.35641	2.93564	2.59079	3.12668	3.51913	2.28348	2.59079
0.510538	2.60086	3.09402	3.39249	2.31247	2.89169	2.53403	3.07663	3.39188	2.41806	2.60574
0.514775	2.60361	3.07816	3.30856	2.29538	2.9985	2.68692	3.15964	3.37601	2.32742	2.51785
0.519013	2.60849	2.98447	3.38974	2.2435	2.9274	2.63962	3.13766	3.48038	2.40891	2.51297
0.523275	2.60849	3.0571	3.36411	2.30118	2.86331	2.52884	3.07266	3.39645	2.38663	2.58286
0.52755	2.60391	3.12027	3.29025	2.31979	2.90817	2.66647	3.07632	3.4346	2.41379	2.5386
0.53185	2.5853	3.06046	3.45963	2.26089	2.95731	2.72415	3.03116	3.46664	2.40555	2.52182
0.53615	2.66312	3.05923	3.34579	2.33871	2.96982	2.70554	3.1514	3.50754	2.44034	2.53372
0.540488	2.57553	3.06076	3.21396	2.45743	2.88345	2.56638	3.17337	3.49625	2.4025	2.56088
0.544825	2.60849	3.01315	3.26065	2.29141	2.72964	2.60666	3.09799	3.5231	2.37167	2.56424
0.549187	2.68631	3.03513	3.33786	2.25754	2.9274	2.64603	3.20053	3.49625	2.43088	2.55661
0.553563	2.55753	3.08731	3.34366	2.30484	2.83737	2.67715	3.1102	3.53683	2.45468	2.58804
0.55795	2.57431	3.16177	3.30124	2.23129	2.95517	2.61032	3.17398	3.52524	2.35703	2.47971
0.562362	2.56882	3.10806	3.37997	2.3317	2.93442	2.68326	3.21793	3.47794	2.34695	2.54288
0.566787	2.5975	3.00583	3.34579	2.29385	2.91367	2.59354	3.16635	3.44345	2.28775	2.57645
0.571225	2.52274	3.03146	3.28659	2.29965	2.92923	2.64664	3.21884	3.40012	2.40402	2.55966
0.575688	2.46811	2.827	3.23868	2.2728	2.94327	2.65915	3.17062	3.49747	2.45163	2.53586
0.580163	2.42111	2.98691	3.40958	2.3674	2.88681	2.70584	3.13736	3.423	2.3909	2.61856
0.584662	2.61826	3.10623	3.36075	2.22214	2.85904	2.74521	3.07571	3.50388	2.34848	2.59598
0.589175	2.55295	3.05557	3.37296	2.28439	2.91946	2.58987	3.09067	3.43124	2.28989	2.50992
0.5937	2.52457	3.09006	3.52097	2.33109	2.81174	2.68356	3.29941	3.53012	2.3613	2.64572
0.598238	2.63596	3.00949	3.21854	2.32803	2.86697	2.6503	3.16391	3.46573	2.37686	2.54471
0.6028	2.64023	3.13522	3.39157	2.30392	2.9216	2.52914	3.06931	3.51669	2.40341	2.50015
0.607387	2.58591	3.13187	3.2872	2.38205	2.87308	2.65732	3.14774	3.53012	2.3967	2.56668
0.611987	2.51114	3.06351	3.29239	2.40707	2.98508	2.68814	3.15872	3.423	2.26273	2.5972
0.6166	2.52396	2.95731	3.3403	2.29752	2.97897	2.70432	3.24997	3.45901	2.34512	2.58804
0.621225	2.48032	2.9039	3.34091	2.31155	2.93259	2.63199	3.16513	3.42453	2.26944	2.55356
0.625875	2.63443	3.12729	3.43674	2.26608	2.87247	2.68143	3.16696	3.46786	2.2905	2.57614
0.63055	2.509	3.14957	3.24875	2.30911	2.94632	2.60269	3.23044	3.51608	2.28806	2.65762
0.635238	2.63382	3.07144	3.2933	2.33261	2.88315	2.64786	3.19077	3.45139	2.39151	2.556
0.639938	2.67868	3.09097	3.31772	2.32437	2.90817	2.67593	3.16208	3.42758	2.38113	2.45377
0.644662	2.50778	3.06168	3.3223	2.29355	2.87613	2.48672	3.18161	3.37448	2.28043	2.67899
0.6494	2.4498	3.09311	3.50235	2.28287	2.98721	2.62527	3.2515	3.51852	2.39914	2.54929
0.65415	2.55569	3.03116	3.2518	2.28287	2.93716	2.63626	3.14835	3.55789	2.33658	2.53342
0.658925	2.6268	3.11172	3.36472	2.26486	3.01041	2.62192	3.10898	3.45871	2.38205	2.5975
0.663725	2.59354	3.13797	3.40469	2.22641	2.87857	2.68814	3.10135	3.57468	2.42538	2.4968
0.668537	2.57797	2.9982	3.37418	2.28592	2.91763	2.60727	3.10226	3.41568	2.35367	2.62772
0.673362	2.62314	3.18192	3.46939	2.35764	2.93533	2.66373	3.10379	3.53073	2.45407	2.47543
0.678213	2.5325	3.05222	3.30734	2.3671	2.85629	2.58286	3.22372	3.49197	2.41501	2.44064
0.683088	2.58987	3.05923	3.33939	2.29568	2.98874	2.58255	3.16483	3.48618	2.32376	2.56607
0.687962	2.54623	3.03452	3.35007	2.30118	2.83798	2.6207	3.22006	3.46054	2.33505	2.58865
0.692875	2.58163	3.08029	3.26614	2.32346	2.8154	2.53189	3.28415	3.36807	2.27676	2.66098
0.6978	2.57645	3.02261	3.38669	2.41074	2.79556	2.64664	3.25546	3.39859	2.38327	2.52792
0.702738	2.4968	3.02902	3.29666	2.30698	2.86118	2.63962	3.15659	3.44742	2.36984	2.58224
0.7077	2.44278	3.03879	3.33908	2.29568	2.93594	2.57126	3.23624	3.53531	2.38022	2.52823
0.712675	2.62589	2.92831	3.36868	2.44614	2.9747	2.64725	3.09799	3.46054	2.40524	2.51724
0.717675	2.51907	3.13248	3.39249	2.15714	2.88101	2.74948	3.1752	3.39737	2.44522	2.5563
0.722687	2.50534	3.08273	3.35587	2.16263	2.83524	2.66342	3.21182	3.33572	2.34604	2.62344
0.727725	2.50809	3.29941	3.4111	2.26364	2.845	2.60727	3.17245	3.46695	2.32346	2.63901
0.732787	2.55386	3.17673	3.30307	2.28989	2.93961	2.52518	3.21579	3.42453	2.3909	2.6329
0.737863	2.55173	3.11813	3.31528	2.29355	2.8624	2.6741	3.24295	3.47214	2.31888	2.6268
0.74295	2.66678	3.0455	3.34122	2.25143	2.88834	2.6207	3.06564	3.52798	2.47391	2.54044
0.748062	2.53036	3.09616	3.33298	2.34146	2.92343	2.62466	3.14651	3.47519	2.44247	2.55722
0.7532	2.48428	3.0336	3.23105	2.37289	2.78061	2.64633	3.19901	3.45657	2.38907	2.44339
0.75835	2.53098	3.09708	3.4111	2.267	2.89749	2.64267	3.28232	3.36746	2.37961	2.59506
0.763525	2.54196	3.05832	3.40012	2.33078	2.83279	2.62497	3.18253	3.41202	2.37076	2.56058
0.768713	2.65121	3.18253	3.31284	2.4205	2.91946	2.74063	3.22281	3.42667	2.42172	2.47635
0.773925	2.54532	3.0748	3.37479	2.25235	2.87674	2.71469	3.12119	3.43918	2.35428	2.66373
0.779163	2.57889	3.00247	3.3107	2.37228	2.90176	2.7095	3.27347	3.50204	2.32773	2.55936
0.784413	2.66556	3.04306	3.25821	2.38144	2.91916	2.6622	3.22433	3.52371	2.4028	2.58041
0.789675	2.58224	3.1105	3.28079	2.36374	2.90115	2.65518	3.20297	3.65433	2.40219	2.61185
0.794975	2.63077	2.99576	3.35739	2.28683	2.89871	2.67746	3.19778	3.47275	2.39578	2.56241
0.800287	2.55508	3.07632	3.27591	2.39151	3.03787	2.59933	3.13583	3.54294	2.41287	2.58011
0.805613	2.55417	3.00522	3.31619	2.24136	2.90634	2.68997	3.14804	3.52921	2.38602	2.58133
0.810962	2.56851	3.03787	3.22952	2.36526	2.98752	2.75772	3.17642	3.452	2.37106	2.60941
0.816338	2.67746	3.07785	3.28781	2.27371	2.85843	2.64694	3.21243	3.36288	2.43973	2.48642
0.821738	2.58743	3.03391	3.33054	2.40005	2.77054	2.65945	3.15781	3.4227	2.43607	2.49466
0.82715	2.54959	3.12973	3.25638	2.30637	2.80991	2.66373	3.10654	3.54019	2.38724	2.60208
0.832575	2.65091	3.16757	3.39584	2.28195	2.9335	2.61185	3.16513	3.47733	2.45438	2.53647
0.838037	2.63535	3.07327	3.3757	2.38846	2.86118	2.51755	3.19931	3.55515	2.3793	2.56271
0.843512	2.60941	2.95975	3.36166	2.36649	2.81967	2.54135	3.18649	3.52158	2.41714	2.54349
0.849012	2.4382	3.16727	3.34976	2.23892	2.87827	2.57462	3.25394	3.46695	2.41318	2.52151
0.854525	2.63321	3.00186	3.28506	2.26303	2.91885	2.72507	3.23441	3.54813	2.2673	2.5032
0.860062	2.60239	3.07022	3.27438	2.25479	3.01315	2.73544	3.16727	3.38882	2.39029	2.65854
0.865625	2.58865	2.99576	3.34396	2.27707	3.03726	2.621	3.21976	3.34946	2.43149	2.56638
0.8712	2.56516	3.19443	3.32443	2.29294	2.93076	2.66556	3.11905	3.52982	2.37473	2.59445
0.8768	2.54501	3.10501	3.32016	2.42935	2.91153	2.69699	3.17673	3.47488	2.43881	2.51511
0.882425	2.64633	3.21152	3.34885	2.35489	2.8624	2.63748	3.19809	3.33817	2.44675	2.55661
0.888075	2.59872	3.05557	3.34976	2.23618	2.86636	2.68539	3.22647	3.41965	2.37106	2.51419
0.893737	2.68478	3.00095	3.23441	2.31827	2.99118	2.60941	3.14865	3.38425	2.44003	2.53403
0.899425	2.60269	3.15536	3.26797	2.22519	2.89505	2.50107	3.15842	3.53439	2.41745	2.59903
0.905137	2.61337	2.93991	3.27194	2.21176	2.82791	2.5386	3.27652	3.44101	2.46597	2.58591
0.910863	2.55875	3.08823	3.35617	2.42264	2.95944	2.63138	3.14804	3.53104	2.36862	2.55356
0.916625	2.63077	3.08212	3.37296	2.32834	2.90878	2.63351	3.19595	3.45779	2.35855	2.61185
0.9224	2.6091	3.16788	3.30734	2.30911	2.95486	2.61185	3.13461	3.46695	2.47879	2.53372
0.928187	2.59903	3.00003	3.42239	2.35031	3.01712	2.73361	3.134	3.61771	2.44431	2.53281
0.934012	2.51389	3.18985	3.24661	2.25235	2.76505	2.64297	3.23898	3.40012	2.41257	2.56058
0.93985	2.65671	3.09067	3.29758	2.34299	2.96432	2.67471	3.28415	3.50998	2.38388	2.58499
0.945713	2.50168	2.99667	3.35159	2.34695	2.94479	2.63748	3.11417	3.40836	2.36221	2.60696
0.9516	2.60544	3.17276	3.37601	2.31491	2.94785	2.6506	3.20633	3.60123	2.35031	2.48459
0.957512	2.56088	3.14926	3.38913	2.24503	2.90695	2.6088	3.25424	3.38333	2.38815	2.56302
0.963437	2.66068	3.03726	3.358	2.27463	2.87033	2.65915	3.13126	3.37051	2.35977	2.58743
0.969387	2.57858	3.06259	3.32077	2.24442	2.88986	2.61307	3.15323	3.39279	2.332	2.51266
0.975362	2.59506	3.01254	3.30215	2.29416	2.91061	2.59567	3.17856	3.4581	2.31033	2.52335
0.981363	2.60544	2.9985	3.37662	2.26028	2.8212	2.58377	3.22189	3.39706	2.33658	2.59232
0.987387	2.63077	3.13553	3.33542	2.32132	2.92862	2.5972	3.13644	3.49289	2.3027	2.63199
0.993438	2.52609	3.1282	3.42667	2.2612	2.89627	2.59262	3.15659	3.43124	2.37656	2.61337
0.9995	2.58102	3.12241	3.36685	2.40555	2.92343	2.60086	3.31192	3.55789	2.38602	2.53403
1.00559	2.61337	3.03726	3.30856	2.20657	2.9982	2.67014	3.08182	3.52982	2.47452	2.54074
1.0117	2.51724	3.08762	3.43002	2.21329	2.85385	2.63443	3.20999	3.43674	2.39182	2.55753
1.01784	2.61276	3.09219	3.33145	2.30759	2.96463	2.74155	3.27927	3.29239	2.46048	2.60391
1.024	2.60757	2.93655	3.32138	2.34085	2.93625	2.68997	3.16055	3.48038	2.3262	2.58347
1.03019	2.55447	3.05679	3.35098	2.31979	2.98477	2.73758	3.14713	3.41873	2.51907	2.61002
1.03639	2.58286	3.12363	3.19901	2.28897	2.88437	2.74704	3.17307	3.53806	2.38754	2.4855
1.04262	2.52121	3.03574	3.25363	2.31064	2.92862	2.60361	3.18497	3.46939	2.34329	2.69638
1.04887	2.5676	3.07724	3.23044	2.35519	2.9277	2.57889	3.20328	3.51364	2.4324	2.63687
1.05515	2.54868	3.03146	3.29819	2.33597	2.87857	2.62344	3.20267	3.54538	2.45987	2.57156
1.06146	2.53159	3.21701	3.34854	2.22702	2.92679	2.66403	3.13675	3.43521	2.38449	2.46323
1.06779	2.51633	3.10989	3.32382	2.23709	2.90665	2.71133	3.11569	3.39645	2.40891	2.54501
1.07414	2.56027	3.26248	3.35892	2.23709	2.94052	2.5618	3.20877	3.41263	2.36557	2.54532
1.08051	2.58041	3.12485	3.29025	2.27036	2.99911	2.67136	3.15109	3.48465	2.32834	2.54654
1.08691	2.55386	3.00156	3.30887	2.25418	2.88742	2.68387	3.20724	3.52493	2.33078	2.57767
1.09333	2.61856	3.02444	3.32382	2.27066	2.8688	2.74033	3.22678	3.42056	2.39578	2.58804
1.09977	2.63718	3.09067	3.36166	2.32224	2.88895	2.68845	3.26035	3.42178	2.29111	2.60269
1.10625	2.49832	3.08426	3.34244	2.35519	2.91458	2.59933	3.20053	3.50479	2.379	2.5499
1.11275	2.65884	3.13522	3.36349	2.26944	2.99789	2.64511	3.28415	3.37387	2.39426	2.61124
1.11927	2.621	3.13492	3.33115	2.24503	2.88712	2.57645	3.1813	3.38455	2.41379	2.51968
1.12581	2.58194	3.11203	3.39127	2.26089	2.92648	2.58347	3.13156	3.42789	2.40891	2.56424
1.13239	2.49405	3.08365	3.33115	2.21237	2.84103	2.70035	3.16177	3.47549	2.39334	2.48825
1.13899	2.44278	3.00797	3.24539	2.27005	3.0159	2.733	3.15201	3.62503	2.48062	2.50748
1.1456	2.43881	3.20114	3.36319	2.33078	2.89291	2.69302	3.24478	3.59573	2.40555	2.58499
1.15225	2.58713	3.26736	3.35526	2.30423	2.94235	2.67929	3.20145	3.41202	2.29324	2.64542
1.15893	2.65945	3.0336	3.44986	2.32193	3.00613	2.66861	3.1691	3.46146	2.32071	2.4321
1.16562	2.64297	3.09616	3.31497	2.31369	2.98874	2.67349	3.21365	3.50845	2.47177	2.50259
1.17235	2.65335	3.17368	3.22769	2.33627	2.94235	2.57492	3.27377	3.44315	2.37228	2.57523
1.17909	2.63229	3.04794	3.30856	2.4144	2.90909	2.61002	3.15811	3.49472	2.31827	2.5563
1.18586	2.49161	3.18588	3.33115	2.30606	3.0098	2.71286	3.13339	3.46695	2.40494	2.64725
1.19266	2.57767	3.07205	3.42087	2.3439	2.97195	2.64511	3.1633	3.36166	2.34146	2.60574
1.19949	2.54715	3.20206	3.39584	2.31735	2.79343	2.72202	3.06198	3.37265	2.37411	2.58926
1.20635	2.50229	3.11386	3.28476	2.32986	2.94785	2.66769	3.14529	3.44986	2.45377	2.6091
1.21323	2.5206	3.18527	3.23776	2.26456	2.91245	2.54379	3.18802	3.56003	2.36069	2.67288
1.22012	2.51694	3.05405	3.39615	2.27737	2.97348	2.63016	3.11264	3.46573	2.37076	2.64481
1.22706	2.55447	3.08151	3.23502	2.30698	2.90543	2.61673	3.20358	3.49167	2.41013	2.6268
1.23401	2.56516	3.14987	3.31039	2.2673	2.82516	2.68906	3.28598	3.42392	2.36893	2.63199
1.241	2.59476	3.03329	3.31741	2.27676	2.80685	2.65366	3.17032	3.6528	2.31766	2.66495
1.24801	2.6561	3.05283	3.38303	2.28409	2.90634	2.62161	3.19229	3.45078	2.31552	2.66647
1.25505	2.54623	3.07816	3.38821	2.25357	2.89566	2.58163	3.11966	3.57437	2.47452	2.50076
1.26211	2.64999	3.10532	3.32443	2.3912	2.9512	2.70676	3.20389	3.41141	2.4324	2.4855
1.2692	2.4913	2.99393	3.46756	2.31186	2.87643	2.66495	3.2402	3.44406	2.4321	2.53464
1.27631	2.54807	3.07999	3.48068	2.34055	2.88223	2.67746	3.1218	3.59879	2.34787	2.54196
1.28346	2.56271	3.01529	3.27316	2.38327	2.94968	2.5798	3.14529	3.55484	2.39151	2.5798
1.29062	2.57828	3.08548	3.36929	2.27707	2.90176	2.56882	3.16177	3.60123	2.39395	2.60147
1.29782	2.51938	3.0275	3.36929	2.4144	2.9039	2.70004	3.31558	3.48709	2.40738	2.64267
1.30506	2.6149	3.17368	3.38852	2.31613	2.98813	2.66434	3.18192	3.52676	2.42935	2.52029
1.31231	2.50229	3.15445	3.41232	2.40219	2.89658	2.68356	3.14194	3.37112	2.51694	2.5444
1.31959	2.54013	3.10654	3.3873	2.25296	2.83035	2.66556	3.17307	3.42575	2.39334	2.53952
1.3269	2.47757	3.05252	3.42178	2.26364	2.96921	2.63809	3.25119	3.42819	2.48215	2.51785
1.33424	2.68967	3.09189	3.40561	2.30911	2.86301	2.6088	3.14743	3.4523	2.38327	2.56454
1.3416	2.54349	3.03085	3.1987	2.285	2.80716	2.75558	3.18802	3.47061	2.44308	2.58926
1.349	2.47696	3.20938	3.33511	2.30576	2.77908	2.6207	3.14255	3.45139	2.47238	2.54745
1.35641	2.53494	2.98477	3.33603	2.3085	2.97745	2.70187	3.12027	3.41873	2.37076	2.61429
1.36386	2.57767	3.13156	3.4111	2.36923	2.957	2.72202	3.25027	3.44498	2.41959	2.64999
1.37135	2.46658	3.03818	3.31894	2.35123	2.88254	2.69089	3.25211	3.48404	2.50961	2.53464
1.37885	2.63565	3.17215	3.31863	2.34299	2.82578	2.62558	3.19901	3.58749	2.50473	2.66556
1.38639	2.45377	3.11325	3.32565	2.30942	2.98386	2.64359	3.29025	3.66226	2.42264	2.60483
1.39395	2.49374	3.14072	3.35709	2.3262	2.93137	2.72385	3.20389	3.61404	2.5209	2.53677
1.40154	2.60941	2.9631	3.25668	2.24411	2.94846	2.74979	3.16269	3.6171	2.4086	2.70523
1.40916	2.51785	3.03543	3.39279	2.34177	2.93655	2.80197	3.23318	3.43552	2.47574	2.5914
1.41681	2.58987	3.05466	3.25394	2.32864	2.82486	2.67899	3.27438	3.40164	2.43637	2.61185
1.42449	2.56546	3.19412	3.33054	2.32254	2.94083	2.60391	3.23929	3.56857	2.39243	2.50076
1.4322	2.56821	3.17642	3.39096	2.30698	2.89688	2.62802	3.13004	3.43307	2.39578	2.47452
1.43994	2.51175	3.09891	3.40469	2.28592	3.022	2.74643	3.09738	3.50754	2.38602	2.61429
1.4477	2.59781	3.07816	3.20816	2.27402	2.89444	2.70035	3.17764	3.28812	2.36435	2.6915
1.4555	2.56943	3.14041	3.33389	2.29843	2.83371	2.6384	3.18161	3.49167	2.45621	2.6033
1.46333	2.5853	3.06381	3.37204	2.21207	2.91672	2.74338	3.22617	3.47122	2.49649	2.67227
1.47119	2.60208	3.11996	3.41324	2.32468	2.84164	2.72873	3.19565	3.4523	2.44003	2.62619
1.47907	2.66617	2.96341	3.39859	2.25601	3.0098	2.6976	3.13644	3.52188	2.4614	2.68204
1.48699	2.56058	3.04062	3.48038	2.27402	2.97348	2.58591	3.24966	3.59909	2.39792	2.67807
1.49494	2.49985	3.02475	3.42484	2.28897	2.90268	2.60849	3.10806	3.47702	2.36282	2.55386
1.50291	2.52457	2.99545	3.43063	2.34268	3.01376	2.68845	3.23654	3.56888	2.38754	2.61673
1.51093	2.54349	3.06992	3.27652	2.35275	2.89474	2.70767	3.28079	3.43979	2.5209	2.50656
1.51896	2.5386	2.98752	3.2988	2.39822	2.82669	2.66586	3.05862	3.4996	2.47452	2.67776
1.52702	2.5856	3.12057	3.31833	2.37778	2.95059	2.70615	3.20541	3.6116	2.41653	2.63046
1.53513	2.62222	3.12424	3.43063	2.41165	2.9631	2.64389	3.23654	3.49899	2.41837	2.55875
1.54325	2.74918	3.12424	3.38364	2.38297	2.84348	2.59598	3.23776	3.47244	2.45468	2.51846
1.55141	2.59781	3.181	3.34732	2.37656	2.7977	2.7153	3.26736	3.45078	2.33292	2.58286
1.55961	2.48764	3.12973	3.40012	2.26669	3.03238	2.66281	3.19565	3.62839	2.48276	2.62344
1.56782	2.58469	3.02811	3.32443	2.38022	2.98996	2.72995	3.21457	3.54202	2.50534	2.60513
1.57609	2.58194	3.15536	3.42087	2.33261	2.87247	2.74979	3.19839	3.44101	2.37839	2.5798
1.58438	2.57004	3.17795	3.36807	2.3909	2.89108	2.72781	3.21091	3.52402	2.45041	2.54898
1.59269	2.75467	3.16544	3.34366	2.25388	2.93472	2.73483	3.17062	3.58932	2.31949	2.71225
1.60104	2.41379	3.1398	3.6116	2.34604	2.86667	2.72873	3.13553	3.54324	2.45956	2.65274
1.60941	2.55478	3.15536	3.27744	2.3735	2.90421	2.58835	3.18527	3.45383	2.44583	2.54593
1.61783	2.65182	3.09036	3.40103	2.37686	2.99301	2.74368	3.05252	3.40073	2.4913	2.59384
1.62627	2.5618	3.16116	3.358	2.36801	2.92007	2.70493	3.19901	3.45108	2.4202	2.69333
1.63475	2.57126	3.12881	3.38638	2.29385	2.87918	2.6387	3.17459	3.47397	2.34695	2.66312
1.64326	2.6442	3.21915	3.29544	2.41592	2.98813	2.77115	3.22556	3.57101	2.43362	2.5676
1.6518	2.57217	3.08884	3.35922	2.31186	3.05832	2.67746	3.19992	3.46481	2.36832	2.51968
1.66037	2.55936	3.07144	3.33298	2.3436	2.96921	2.70096	3.12271	3.57529	2.39609	2.50473
1.66899	2.56363	3.09341	3.40866	2.36099	2.97958	2.64297	3.2457	3.60336	2.38052	2.65152
1.67762	2.60056	3.11539	3.35892	2.29538	2.84348	2.72537	3.2579	3.5585	2.47177	2.57584
1.6863	2.59232	3.13766	3.28384	2.47208	2.89536	2.63474	3.09067	3.5405	2.46323	2.6503
1.695	2.57034	3.05832	3.43033	2.31552	2.91763	2.67197	3.25638	3.46878	2.49649	2.65213
1.70374	2.64084	3.06168	3.40744	2.32773	2.92587	2.68784	3.27316	3.57132	2.48856	2.66586
1.71251	2.61856	3.10135	3.34488	2.34238	2.87521	2.71194	3.19046	3.57315	2.32956	2.621
1.72131	2.57614	3.24509	3.51852	2.42569	2.91306	2.69638	3.12515	3.65036	2.48428	2.67044
1.73016	2.5621	3.19321	3.2515	2.37228	2.8801	2.71591	3.10562	3.38272	2.32437	2.59018
1.73902	2.56851	3.19809	3.31985	2.35458	2.91306	2.56302	3.27713	3.52829	2.46811	2.69089
1.74794	2.56149	3.15781	3.44986	2.36374	2.91367	2.603	3.1337	3.5997	2.38449	2.55905
1.75688	2.50748	3.06076	3.42484	2.31796	2.98935	2.78915	3.19138	3.45566	2.45682	2.62833
1.76585	2.5383	3.27866	3.41141	2.33871	3.00308	2.6506	3.14468	3.43887	2.45743	2.70584
1.77486	2.58896	3.18619	3.32016	2.25327	2.94418	2.79678	3.1752	3.44131	2.50565	2.6149
1.7839	2.69669	3.0571	3.28506	2.39914	2.87857	2.71927	3.23288	3.4877	2.37564	2.55478
1.79297	2.57675	3.05038	3.36136	2.3851	3.01407	2.66586	3.17001	3.4288	2.43515	2.63992
1.80209	2.64145	3.09769	3.35312	2.26151	3.00186	2.71042	3.26889	3.44131	2.41989	2.52579
1.81124	2.52365	3.1163	3.31772	2.29385	2.87918	2.71042	3.23471	3.57895	2.43423	2.51144
1.82041	2.57431	3.15994	3.41965	2.21878	3.00919	2.69302	3.19809	3.48648	2.33963	2.63382
1.82964	2.58957	3.19443	3.46024	2.36191	2.92984	2.71225	3.22067	3.51059	2.53616	2.68936
1.83889	2.54593	3.10684	3.2692	2.4086	2.9982	2.6918	3.24142	3.49869	2.47574	2.60391
1.84818	2.57401	3.05527	3.42148	2.26486	3.01926	2.68204	3.24875	3.47183	2.51907	2.6622
1.85749	2.43973	3.17154	3.55026	2.36008	2.89322	2.61856	3.18954	3.55026	2.50534	2.67685
1.86685	2.58499	3.15414	3.29727	2.38297	2.98233	2.6619	3.22159	3.4407	2.4144	2.62802
1.87624	2.60757	3.15811	3.4642	2.42691	2.89474	2.71896	3.228	3.57986	2.44217	2.68784
1.88567	2.48337	3.23196	3.28903	2.29477	2.88223	2.68295	3.2402	3.55087	2.42813	2.62558
1.89514	2.51663	3.134	3.4819	2.28104	2.99637	2.74429	3.21426	3.52676	2.48917	2.59323
1.90464	2.58682	3.13126	3.32199	2.41776	3.04062	2.62558	3.2225	3.57101	2.42508	2.65274
1.91418	2.53311	3.23471	3.37021	2.3317	2.98538	2.90573	3.29636	3.56155	2.4855	2.66312
1.92375	2.57431	3.12424	3.41721	2.35397	2.91916	2.75314	3.22403	3.47458	2.44247	2.69882
1.93336	2.63168	3.19412	3.26065	2.33047	2.99179	2.71042	3.14682	3.62259	2.4263	2.6503
1.943	2.56149	3.2164	3.33572	2.27432	2.94449	2.66525	3.27682	3.47427	2.48672	2.77878
1.95269	2.58713	3.17642	3.35983	2.43637	3.03055	2.72018	3.28262	3.37906	2.3912	2.60513
1.9624	2.58865	3.0452	3.39401	2.34299	3.01804	2.71774	3.29666	3.5347	2.4736	2.72263
1.97216	2.64572	3.11935	3.26736	2.31522	3.01315	2.56302	3.13736	3.4816	2.45743	2.68173
1.98196	2.61368	3.19382	3.29391	2.36679	2.99118	2.6265	3.17673	3.5759	2.4736	2.56973
1.99179	2.68051	3.07541	3.358	2.34879	3.03024	2.76016	3.2222	3.39462	2.50015	2.66434
2.00166	2.62863	3.2048	3.50266	2.37106	2.91489	2.61887	3.17978	3.4993	2.37869	2.76077
2.01156	2.61063	3.14468	3.26584	2.47116	2.90451	2.68967	3.23807	3.65433	2.42081	2.64755
2.02151	2.69791	3.17307	3.37448	2.27341	2.78244	2.68387	3.18008	3.54568	2.4559	2.70279
2.03149	2.68021	3.17123	3.33267	2.51541	2.96707	2.74551	3.16666	3.53317	2.4263	2.59781
2.04151	2.68661	3.1163	3.48312	2.38876	2.90482	2.70248	3.24142	3.48099	2.39883	2.76474
2.05156	2.63962	3.11172	3.34	2.52121	3.05649	2.72171	3.24356	3.5881	2.44339	2.67441
2.06166	2.54349	3.13919	3.51181	2.46719	2.87918	2.57584	3.28781	3.62839	2.59506	2.71835
2.0718	2.55478	3.10776	3.35953	2.28134	2.87064	2.67776	3.17886	3.46573	2.49405	2.69302
2.08197	2.63962	3.12729	3.46359	2.4086	2.88956	2.75864	3.30765	3.68088	2.47696	2.55142
2.09219	2.56363	3.17154	3.39493	2.34695	2.91336	2.65182	3.16605	3.58444	2.54471	2.60788
2.10244	2.51999	3.17215	3.42117	2.46017	2.98447	2.77176	3.16605	3.56216	2.43942	2.74338
2.11273	2.50565	3.11325	3.44711	2.28958	2.87613	2.78183	3.2811	3.52158	2.50992	2.67532
2.12305	2.46078	3.20755	3.44315	2.36649	3.02292	2.64969	3.12943	3.59299	2.46689	2.60635
2.13342	2.50595	3.09128	3.50967	2.42477	2.91489	2.62619	3.29666	3.53287	2.43301	2.6091
2.14383	2.60788	3.2225	3.34091	2.40555	2.95517	2.81418	3.09616	3.46725	2.61581	2.7446
2.15427	2.49496	3.24448	3.43948	2.30698	2.95975	2.55112	3.28629	3.54965	2.43973	2.59903
2.16476	2.58804	3.24326	3.47092	2.332	3.0162	2.77542	3.29514	3.49564	2.54562	2.68417
2.17529	2.48306	3.13034	3.39127	2.20444	2.90604	2.686	3.33267	3.62534	2.48795	2.8154
2.18586	2.58591	3.25119	3.44955	2.46506	2.91733	2.70462	3.18741	3.36563	2.47849	2.70889
2.19646	2.64572	3.13858	3.2933	2.3674	2.9747	2.75345	3.21579	3.59604	2.44766	2.60727
2.20711	2.63199	3.11569	3.55057	2.37747	3.09402	2.6976	3.11417	3.57651	2.56088	2.75314
2.2178	2.64389	3.20023	3.35831	2.47971	2.892	2.72354	3.28903	3.55484	2.5914	2.64664
2.22854	2.58896	3.15781	3.44498	2.31735	2.95181	2.6915	3.22586	3.48648	2.47269	2.68417
2.2393	2.67868	3.25027	3.42819	2.29965	3.00735	2.78732	3.16055	3.55789	2.48337	2.6741
2.25011	2.68753	3.20267	3.45261	2.35367	2.91428	2.74063	3.25027	3.59451	2.48581	2.67624
2.26096	2.59079	3.26614	3.37845	2.39395	2.97195	2.69028	3.31284	3.55453	2.37106	2.72476
2.27186	2.58408	3.05435	3.34122	2.45316	2.8569	2.75742	3.30032	3.49503	2.61368	2.78336
2.2828	2.47849	3.21518	3.36502	2.39334	2.97256	2.68204	3.16544	3.49258	2.57156	2.79587
2.29378	2.61642	3.07358	3.43643	2.37015	3.09769	2.72141	3.22891	3.50235	2.56943	2.68997
2.30479	2.66251	3.10562	3.35342	2.37167	2.96585	2.66129	3.28232	3.49899	2.56729	2.68082
2.31585	2.72202	3.12454	3.28171	2.3732	2.98691	2.63474	3.19626	3.44711	2.4559	2.66403
2.32695	2.59262	3.08487	3.37357	2.37473	2.87247	2.72568	3.36502	3.53012	2.49435	2.65518
2.3381	2.56088	3.11447	3.47214	2.35092	2.97134	2.67685	3.18558	3.63052	2.50198	2.73727
2.34929	2.62314	3.21091	3.36319	2.36313	2.96829	2.70035	3.28476	3.5289	2.45743	2.76352
2.36051	2.55814	3.12057	3.36502	2.35092	2.95486	2.73361	3.33878	3.42911	2.54929	2.78397
2.37179	2.61215	3.17093	3.36014	2.43454	2.94388	2.78275	3.32138	3.47641	2.58621	2.71622
2.3831	2.67868	3.16544	3.40591	2.39212	3.00827	2.78061	3.36349	3.52798	2.47574	2.78244
2.39446	2.50381	3.23929	3.37814	2.36618	3.06381	2.79434	3.31436	3.52982	2.59109	2.76108
2.40586	2.59567	3.17123	3.40134	2.46719	2.99301	2.68967	3.30429	3.48679	2.60208	2.70737
2.41731	2.58041	3.10532	3.34854	2.43027	2.91946	2.6973	3.27164	3.4346	2.47147	2.73819
2.4288	2.58774	3.07968	3.4816	2.32407	2.91061	2.73849	3.18527	3.54691	2.53799	2.70889
2.44034	2.55478	3.1987	3.35709	2.34238	2.94449	2.72141	3.24905	3.66257	2.5325	2.69394
2.45191	2.60056	3.0983	3.38577	2.40067	3.00156	2.73819	3.24814	3.49655	2.52914	2.62863
2.46353	2.64328	3.09036	3.32993	2.38022	2.92191	2.76474	3.27621	3.57224	2.53525	2.68356
2.4752	2.60788	3.22311	3.40652	2.44034	3.20297	2.80533	3.27164	3.55209	2.45743	2.69974
2.4869	2.70248	3.13431	3.31497	2.33047	2.99088	2.7153	3.30582	3.65707	2.58133	2.75742
2.49866	2.58072	3.22556	3.4169	2.38235	2.88071	2.74948	3.26584	3.52493	2.5502	2.72995
2.51046	2.68326	3.21884	3.52463	2.4025	2.94815	2.72507	3.19748	3.48923	2.52243	2.74094
2.5223	2.6033	3.30032	3.33817	2.4025	2.87796	2.71255	3.31467	3.52097	2.51541	2.82303
2.53419	2.60117	3.07968	3.44467	2.3494	2.97256	2.68631	3.34061	3.59482	2.53342	2.66708
2.54612	2.61612	3.25119	3.41629	2.33444	3.10806	2.74338	3.25455	3.5347	2.55325	2.71378
2.5581	2.57706	3.13095	3.37601	2.40128	3.06198	2.71469	3.20633	3.53378	2.59995	2.73849
2.57013	2.55692	3.11386	3.41751	2.37625	3.00888	2.69638	3.26981	3.58932	2.56302	2.75497
2.5822	2.68173	3.24326	3.31741	2.41989	2.98691	2.70187	3.30673	3.63022	2.53494	2.69302
2.59431	2.56241	3.09402	3.4642	2.33414	2.97653	2.70096	3.29086	3.66257	2.54929	2.81448
2.60648	2.59995	3.22403	3.50876	2.31277	3.06076	2.68509	3.29025	3.56735	2.53342	2.64114
2.61869	2.58774	3.06015	3.40958	2.54654	2.94479	2.64816	3.29544	3.74344	2.65854	2.67838
2.63094	2.64542	3.23502	3.37814	2.39517	3.05771	2.71255	3.15628	3.65097	2.55081	2.71194
2.64325	2.63138	3.25821	3.46848	2.4144	3.06412	2.72202	3.18863	3.54599	2.50473	2.70157
2.6556	2.66525	3.23318	3.53683	2.34665	2.98508	2.67044	3.31711	3.49686	2.50809	2.74551
2.66799	2.60452	3.12332	3.39584	2.44858	2.86972	2.81326	3.26004	3.64304	2.51266	2.72873
2.68044	2.66983	3.14743	3.47488	2.39365	2.88284	2.76016	3.33267	3.48465	2.57401	2.79495
2.69292	2.67349	3.28354	3.50906	2.46475	3.0983	2.74033	3.28659	3.53745	2.59415	2.81021
2.70546	2.67044	3.28415	3.46451	2.3674	2.96646	2.82639	3.21793	3.5759	2.49313	2.7269
2.71805	2.62955	3.25638	3.48251	2.2963	2.93228	2.72568	3.27682	3.52737	2.57065	2.76413
2.73069	2.60208	3.19229	3.41324	2.29141	3.14651	2.74185	3.20786	3.58688	2.64053	2.70523
2.74336	2.68051	3.19962	3.44559	2.46597	3.00095	2.75772	3.22891	3.50082	2.43454	2.73666
2.7561	2.61948	3.0983	3.51303	2.33719	2.98233	2.58896	3.15536	3.47427	2.61154	2.74551
2.76887	2.66373	3.21701	3.38058	2.46933	2.96707	2.77054	3.13828	3.45535	2.65152	2.74033
2.7817	2.60941	3.22159	3.39645	2.44034	3.07114	2.71408	3.21396	3.50296	2.51511	2.72629
2.79457	2.63535	3.26614	3.57376	2.40799	3.03665	2.87735	3.16055	3.64761	2.52518	2.77969
2.8075	2.68021	3.15994	3.44009	2.42355	3.03452	2.82547	3.29361	3.66531	2.67624	2.79556
2.82048	2.71805	3.13583	3.5051	2.45163	3.11752	2.71042	3.25546	3.62076	2.70584	2.81693
2.8335	2.58652	3.19626	3.55606	2.36801	3.05771	2.75345	3.29239	3.62869	2.55478	2.715
2.84658	2.76657	3.16086	3.45383	2.36313	2.92679	2.72324	3.27927	3.52219	2.54044	2.80594
2.8597	2.61429	3.04367	3.53867	2.33109	3.004	2.6918	3.2988	3.49289	2.59415	2.71072
2.87287	2.65305	3.24814	3.48343	2.33932	2.8389	2.66129	3.24722	3.59421	2.45682	2.77969
2.8861	2.58957	2.99606	3.40836	2.4321	3.06076	2.70706	3.31131	3.64456	2.64206	2.82028
2.89937	2.60696	3.19809	3.38028	2.34177	2.90604	2.74796	3.36075	3.46817	2.69485	2.76505
2.9127	2.65457	3.20541	3.49411	2.48428	3.0098	2.79617	3.29391	3.57437	2.5206	2.7272
2.92607	2.49344	3.20999	3.42972	2.37442	2.93472	2.80869	3.18344	3.58688	2.58499	2.75101
2.9395	2.65884	3.18497	3.42484	2.55325	3.08578	2.82425	3.29239	3.53073	2.57492	2.85843
2.95298	2.61917	3.20084	3.55087	2.41348	3.00674	2.8215	3.24661	3.41751	2.53342	2.71072
2.9665	2.55966	3.28415	3.36319	2.39914	2.99576	2.74673	3.39157	3.5643	2.54898	2.76688
2.98009	2.67136	3.22678	3.30826	2.39029	3.05557	2.8215	3.36319	3.51669	2.61215	2.78549
2.99371	2.71347	3.20541	3.41415	2.51419	3.08395	2.75528	3.24966	3.62961	2.73148	2.84042
3.0074	2.60849	3.14072	3.52066	2.41196	3.04977	2.78519	3.2164	3.57162	2.5975	2.82639
3.02114	2.80075	3.13278	3.39645	2.44034	2.9567	2.7211	3.30063	3.68668	2.67654	2.8389
3.03492	2.66586	3.28995	3.47977	2.57614	2.96432	2.76382	3.31528	3.47458	2.57858	2.82394
3.04876	2.67929	3.25424	3.57742	2.45987	2.96463	2.6915	3.27499	3.45993	2.56699	2.74429
3.06266	2.64755	3.28751	3.54477	2.50748	2.91336	2.7504	3.246	3.67722	2.68784	2.75925
3.0766	2.73056	3.13828	3.43369	2.40036	2.95364	2.73849	3.40256	3.59787	2.67105	2.79556
3.0906	2.77634	3.10715	3.58841	2.46506	3.04916	2.75009	3.27194	3.60977	2.68173	2.90054
3.10466	2.64023	3.32138	3.47153	2.3439	2.98782	2.70401	3.22952	3.68668	2.55997	2.81754
3.11876	2.71774	3.22617	3.53622	2.43759	2.96768	2.71561	3.17184	3.65677	2.5502	2.91977
3.13293	2.72842	3.24387	3.46756	2.39273	3.02811	2.75406	3.38516	3.48892	2.71957	2.75009
3.14714	2.69455	3.15445	3.5878	2.4498	3.02536	2.80075	3.25424	3.60855	2.61276	2.82578
3.1614	2.6445	3.13828	3.57162	2.39334	3.07907	2.7684	3.20511	3.54843	2.68875	2.78671
3.17572	2.62863	3.20724	3.50204	2.43027	2.89688	2.76749	3.35861	3.77884	2.58682	2.69424
3.1901	2.7269	3.27438	3.43277	2.47116	3.09982	2.75742	3.3812	3.69888	2.65274	2.78732
3.20454	2.64053	3.14255	3.44589	2.33078	2.92557	2.7916	3.3345	3.46725	2.56454	2.85812
3.21902	2.73361	3.10989	3.44254	2.46628	3.08212	2.68204	3.40103	3.74557	2.66678	2.74368
3.23356	2.60208	3.18253	3.4407	2.39578	3.06168	2.87277	3.26065	3.65646	2.70676	2.78885
3.24816	2.6152	3.20694	3.39981	2.37289	3.06931	2.73361	3.37662	3.54019	2.67715	2.85172
3.26281	2.60666	3.26126	3.68546	2.36191	3.08426	2.80746	3.34213	3.67599	2.65091	2.78183
3.27752	2.7504	3.31619	3.49777	2.44675	3.00644	2.81845	3.29575	3.61099	2.64023	2.89139
3.29229	2.69363	3.22891	3.48618	2.43118	3.11356	2.78671	3.24661	3.63052	2.66739	2.79984
3.3071	2.74857	3.22189	3.35739	2.46597	2.94357	2.75681	3.26157	3.53928	2.62985	2.8273
3.32199	2.69394	3.25455	3.50174	2.39426	3.14743	2.7446	3.29666	3.51608	2.72751	2.84958
3.33691	2.68234	3.3345	3.47733	2.38022	2.92648	2.7507	3.27164	3.62228	2.62924	2.93594
3.35191	2.58987	3.20969	3.4697	2.49649	2.83951	2.85385	3.29117	3.74344	2.7153	2.90756
3.36695	2.59232	3.15872	3.53317	2.39853	2.98294	2.79099	3.24661	3.63724	2.62161	2.87979
3.38206	2.73026	3.14377	3.41385	2.53952	2.92282	2.77176	3.19534	3.56461	2.74765	2.8334
3.39722	2.82608	3.15933	3.63571	2.44064	3.04245	2.77542	3.32321	3.5582	2.6088	2.83066
3.41244	2.69455	3.08975	3.41232	2.51358	3.02322	2.71957	3.39035	3.56216	2.6387	2.84836
3.42773	2.68845	3.25089	3.49136	2.50198	3.02994	2.85141	3.27866	3.61771	2.6445	2.93472
3.44305	2.76627	3.20816	3.48038	2.51266	3.11783	2.76443	3.36288	3.58231	2.70798	2.85782
3.45845	2.67136	3.09586	3.52615	2.5264	2.94083	2.76993	3.32199	3.52737	2.60788	2.85385
3.4739	2.72598	3.22983	3.4346	2.44858	3.08884	2.84653	3.32382	3.71231	2.6918	2.93991
3.48941	2.67105	3.17856	3.39432	2.36984	3.13156	2.68021	3.43307	3.53165	2.68448	2.9512
3.50499	2.6265	3.20419	3.3992	2.48367	3.05038	2.77725	3.31345	3.62411	2.70859	2.84409
3.52061	2.72202	3.31406	3.31589	2.55875	3.16025	2.81204	3.3223	3.58994	2.70981	2.85477
3.53631	2.61063	3.22708	3.57834	2.57736	2.9805	2.84531	3.22861	3.63876	2.6384	2.9335
3.55206	2.67288	3.22159	3.53195	2.46506	3.08517	2.71652	3.34885	3.64059	2.62833	2.81021
3.56786	2.75803	3.26431	3.51364	2.44125	3.00339	2.74887	3.2695	3.6174	2.65945	3.00674
3.58374	2.73636	3.25607	3.63297	2.46445	3.07053	2.84531	3.29025	3.5878	2.74185	2.88101
3.59966	2.75681	3.19901	3.52798	2.4379	3.0748	2.73544	3.22586	3.70285	2.78458	2.9216
3.61566	2.76352	3.15292	3.37784	2.30545	3.01468	2.80716	3.31039	3.72665	2.66617	2.8746
3.63171	2.69882	3.20328	3.60031	2.55814	3.0867	2.88437	3.26462	3.66165	2.80014	2.80411
3.64783	2.64023	3.22372	3.51242	2.45102	2.97256	2.97348	3.30917	3.60825	2.66617	2.90359
3.664	2.7037	3.22861	3.54111	2.44308	2.9335	2.83646	3.28659	3.49808	2.71042	2.85904
3.68024	2.74765	3.27408	3.37357	2.46933	3.02109	2.8447	3.36655	3.59848	2.64938	2.91611
3.69654	2.64481	3.19839	3.53348	2.4791	2.99515	2.92099	3.34641	3.48984	2.74887	2.78397
3.71289	2.72812	3.22952	3.53836	2.37839	3.08548	2.79343	3.35709	3.68454	2.64114	2.92984
3.72931	2.66495	3.23746	3.49472	2.50381	3.0928	2.90909	3.46085	3.68851	2.83951	2.92099
3.7458	2.87216	3.18893	3.50388	2.39792	3.0928	2.86758	3.27805	3.58902	2.78732	2.81448
3.76235	2.73392	3.28537	3.57559	2.51877	3.08578	2.74033	3.22067	3.65524	2.57217	2.89658
3.77895	2.73911	3.20663	3.63724	2.47482	2.94449	2.85172	3.29544	3.60855	2.74033	2.84042
3.79562	2.66434	3.14102	3.44223	2.55173	3.13919	2.68875	3.33267	3.54324	2.7739	2.77115
3.81236	2.8334	3.23105	3.53195	2.48184	3.13339	2.83188	3.31558	3.66226	2.75558	2.83463
3.82916	2.64816	3.31253	3.44955	2.47452	3.12759	2.78427	3.4816	3.64212	2.71011	2.85049
3.84604	2.62314	3.22311	3.51608	2.53769	3.0278	2.8157	3.26614	3.58139	2.70126	2.82364
3.86296	2.77237	3.3168	3.58627	2.35703	3.05649	2.86179	3.30185	3.62991	2.79099	2.84378
3.87995	2.74582	3.2283	3.44101	2.48306	3.13675	2.80472	3.26004	3.61465	2.74643	2.92984
3.89701	2.74887	3.22952	3.54172	2.4205	3.07205	2.83493	3.38943	3.63388	2.74033	2.90207
3.91414	2.73026	3.25821	3.44315	2.5737	3.08151	2.82791	3.39645	3.64639	2.74979	2.88223
3.93132	2.8331	3.33969	3.5466	2.48703	3.02811	2.82028	3.22769	3.62656	2.79312	2.81113
3.94858	2.73849	3.3876	3.5643	2.53677	3.11996	2.80838	3.26065	3.62625	2.81723	2.81235
3.9659	2.7446	3.20663	3.59573	2.45499	3.11935	2.77603	3.28995	3.66623	2.73483	2.91061
3.98329	2.70187	3.33023	3.53195	2.47757	3.08701	2.845	3.34	3.7001	2.66312	2.98935
4.00074	2.7327	3.28659	3.59909	2.44095	3.16025	2.97256	3.35739	3.62473	2.74979	3.01315
4.01825	2.84561	3.38211	3.45566	2.47849	3.11905	2.75833	3.44162	3.67874	2.75955	2.99667
4.03584	2.68387	3.28842	3.57925	2.43698	3.0983	2.83432	3.28812	3.78128	2.70737	2.95761
4.05349	2.86392	3.33511	3.44345	2.44583	3.13309	2.69547	3.30734	3.65921	2.80106	2.96432
4.07121	2.78854	3.27316	3.58932	2.46414	3.10745	2.79282	3.2341	3.52707	2.77237	2.92343
4.089	2.78061	3.29269	3.52798	2.44797	3.15262	2.84897	3.28629	3.6824	2.686	2.95822
4.10685	2.76413	3.30582	3.49411	2.45529	3.08151	2.92282	3.4111	3.7175	2.85843	2.92648
4.12477	2.84714	3.40683	3.51273	2.51755	3.0925	2.84622	3.33115	3.71109	2.81021	3.10562
4.14276	2.71744	3.25241	3.49533	2.51205	3.19351	2.81418	3.33694	3.64883	2.84195	2.99301
4.16082	2.71164	3.29056	3.57315	2.44186	3.11783	2.96036	3.19565	3.66318	2.79922	3.0275
4.17895	2.8038	3.38211	3.48557	2.57339	3.04245	2.7684	3.38455	3.70377	2.68784	2.98264
4.19715	2.73361	3.3519	3.6586	2.53525	3.03268	2.8215	3.41751	3.77335	2.77878	2.87888
4.21541	2.74612	3.2457	3.4523	2.53403	3.05679	2.82272	3.31467	3.57773	2.7803	2.86942
4.23375	2.73514	3.3342	3.55515	2.51907	3.0513	2.85568	3.37387	3.57651	2.82333	2.8981
4.25215	2.80075	3.29269	3.49136	2.60849	3.04337	2.83829	3.25027	3.74344	2.76382	2.97928
4.27063	2.80716	3.37723	3.57498	2.4028	3.10471	2.83218	3.38608	3.56583	2.798	2.97379
4.28918	2.79251	3.31192	3.51822	2.5087	3.17337	2.77512	3.2988	3.62564	2.85812	2.90329
4.30779	2.83035	3.32016	3.66287	2.4968	3.13828	2.85507	3.39127	3.6235	2.75681	3.00125
4.32648	2.77542	3.31253	3.46695	2.39273	3.10898	2.84805	3.27866	3.83286	2.82822	2.94357
4.34524	2.75406	3.31894	3.5405	2.5444	3.14194	2.95944	3.33572	3.61465	2.85995	2.92953
4.36406	2.74979	3.28384	3.47733	2.50565	3.07327	2.82089	3.41934	3.66257	2.76535	3.06229
4.38296	2.93228	3.40408	3.46115	2.57523	3.06686	2.90604	3.36868	3.43521	2.85172	2.89078
4.40194	2.72812	3.20969	3.56827	2.55783	3.12943	2.81876	3.42667	3.63174	2.86606	3.06839
4.42099	2.72873	3.32077	3.59879	2.56119	3.16818	2.86697	3.30521	3.65677	2.87582	2.97348
4.4401	2.71286	3.36594	3.54324	2.39761	3.09402	2.90787	3.28323	3.68484	2.6857	3.00186
4.4593	2.80533	3.34427	3.50784	2.53494	3.0983	2.97195	3.39188	3.67905	2.7684	2.92282
4.47856	2.79831	3.33206	3.58292	2.60605	3.23654	2.74734	3.30887	3.60336	2.89688	3.04642
4.4979	2.76291	3.30215	3.43674	2.51144	3.11539	2.87003	3.2933	3.63937	2.80289	3.0159
4.51731	2.72934	3.36746	3.49258	2.59079	3.10654	2.87643	3.34549	3.6586	2.91306	2.96463
4.5368	2.78122	3.27103	3.57803	2.54379	3.13278	2.81754	3.31863	3.62778	2.8627	2.94052
4.55635	2.87521	3.35739	3.43552	2.5795	3.15048	2.88162	3.32779	3.70712	2.88834	3.134
4.57599	2.83035	3.35007	3.59024	2.55295	3.15475	2.8212	3.32504	3.64059	2.73331	3.00888
4.5957	2.76199	3.29697	3.57376	2.48184	3.17276	2.89719	3.33084	3.67722	2.90298	2.96585
4.61548	2.70523	3.2814	3.52036	2.45895	3.02933	2.92068	3.36441	3.71231	2.89963	2.97989
4.63534	2.72385	3.36807	3.62534	2.5502	3.1636	2.9509	3.3876	3.71994	2.8862	2.93106
4.65527	2.84622	3.30704	3.5759	2.57248	3.11417	2.92191	3.42575	3.69034	2.96097	3.01193
4.67529	2.84531	3.29971	3.63541	2.65182	3.09982	2.78793	3.28262	3.75595	2.84958	3.10593
4.69537	2.82486	3.24631	3.61191	2.668	3.15781	2.87338	3.50357	3.71872	2.91428	3.00552
4.71554	2.81631	3.34976	3.5289	2.45895	3.21457	2.90604	3.39828	3.7413	2.88773	2.99728
4.73577	2.845	3.31589	3.57224	2.62924	3.14224	2.79831	3.35617	3.71048	2.8447	3.09464
4.75609	2.79037	3.29605	3.63235	2.50443	3.10806	2.92801	3.29605	3.66501	2.92038	3.0043
4.77649	2.75742	3.36899	3.51608	2.60971	3.24387	2.82883	3.39249	3.73215	2.86301	2.97104
4.79696	2.84775	3.29758	3.65555	2.51694	3.14865	2.88193	3.4819	3.73184	2.87888	3.04642
4.81751	2.75467	3.41019	3.69339	2.70767	3.07877	2.89658	3.39798	3.7056	2.94632	3.07419
4.83814	2.91916	3.12546	3.55911	2.61642	3.12546	2.79251	3.3931	3.77518	2.91672	3.07358
4.85884	2.7037	3.33511	3.58932	2.62009	3.19626	2.9158	3.44101	3.54782	2.96158	2.91733
4.87962	2.79312	3.31833	3.65829	2.50076	3.10684	2.86148	3.40134	3.71689	2.85233	2.98203
4.90049	2.74765	3.27469	3.49777	2.59232	3.16147	2.8447	3.38577	3.69522	2.77756	3.07205
4.92144	2.87216	3.40622	3.60336	2.51724	3.17612	2.89871	3.38913	3.6232	2.84164	2.98477
4.94246	2.81784	3.38242	3.57254	2.58743	3.07114	2.88162	3.36197	3.72238	2.89047	3.07816
4.96356	2.87216	3.44101	3.63235	2.60117	3.20358	2.84744	3.31497	3.73337	2.87918	3.08701
4.98475	2.78488	3.40897	3.6528	2.61337	3.23868	2.89352	3.4819	3.67569	2.90512	3.11813
5.00601	2.67776	3.33328	3.69675	2.57248	3.19534	3.08304	3.3049	3.68668	2.97897	3.03391
5.02736	2.84225	3.38181	3.53928	2.48917	3.06412	2.91245	3.47458	3.74832	2.91	3.21732
5.04879	2.91214	3.3873	3.74741	2.64664	3.06931	2.92435	3.43735	3.7294	2.90329	3.04764
5.0703	2.71286	3.27469	3.68118	2.56393	3.16208	2.83096	3.33939	3.68088	2.94144	3.15598
5.09189	2.7327	3.2933	3.54996	2.65152	3.0629	2.90634	3.34335	3.72177	2.96616	3.0217
5.11356	2.75803	3.23349	3.53745	2.58102	3.22617	2.87918	3.39737	3.69461	2.89291	3.1279
5.13531	2.80197	3.4404	3.55881	2.58072	3.26096	2.92923	3.35434	3.73672	2.90695	3.11844
5.15715	2.96951	3.3931	3.57224	2.61124	3.10349	2.86942	3.34549	3.66135	2.95609	3.01254
5.17907	2.85233	3.35037	3.64883	2.54074	3.05954	2.82333	3.40714	3.74283	2.85751	3.07571
5.20108	2.74399	3.34274	3.73306	2.62283	3.22281	2.93472	3.34579	3.759	3.05313	3.03513
5.22316	2.96188	3.2814	3.65463	2.62772	3.12485	2.91489	3.32016	3.73398	3.03116	3.07999
5.24534	2.76443	3.35739	3.67691	2.6918	3.18771	2.88803	3.35434	3.65555	3.04398	3.00339
5.2676	2.94235	3.31223	3.61679	2.67899	3.11966	2.98203	3.50052	3.82584	2.90756	3.19809
5.28994	2.81448	3.3754	3.6412	2.67654	3.13278	2.85446	3.32016	3.84445	3.01529	3.06198
5.31236	2.88559	3.42636	3.67874	2.7565	3.22037	2.93198	3.21732	3.72391	2.9216	3.10257
5.33488	2.76901	3.34274	3.66348	2.63077	3.2045	2.91397	3.4343	3.78342	2.98416	2.99393
5.35747	2.88681	3.31436	3.61923	2.66586	3.1218	2.93137	3.3342	3.70956	2.99942	3.20084
5.38016	2.79312	3.50662	3.73276	2.58377	3.16818	2.86362	3.43277	3.74496	2.97409	3.06839
5.40293	2.81815	3.36288	3.63998	2.59781	3.23837	2.94205	3.43094	3.69797	3.00674	3.22739
5.42579	2.86392	3.32657	3.54141	2.52365	3.04886	2.89078	3.50327	3.82004	3.00461	3.08182
5.44874	2.78976	3.35922	3.68332	2.68784	3.24997	2.93839	3.43277	3.8588	2.9631	3.23563
5.47176	2.78885	3.33755	3.61984	2.49619	3.23196	2.87674	3.31589	3.84689	3.0751	3.11752
5.49489	2.89108	3.31406	3.6171	2.68112	3.19748	2.87003	3.41415	3.72665	3.11935	3.18497
5.51809	2.92984	3.38333	3.6116	2.60208	3.13766	2.87369	3.49197	3.76053	3.01651	3.10623
5.54139	2.77725	3.40744	3.67355	2.61703	3.26675	2.86209	3.41202	3.81668	2.97653	3.2811
5.56477	2.81387	3.27347	3.54172	2.62985	3.23318	2.83035	3.45688	3.71445	3.00034	3.03146
5.58825	2.86148	3.34518	3.57254	2.58102	3.19138	2.85477	3.53745	3.69766	3.00797	3.11813
5.61181	2.85294	3.29605	3.52707	2.53922	3.15536	2.96494	3.4639	3.71811	2.9631	3.20786
5.63546	2.82974	3.43887	3.64853	2.66403	3.23776	2.86636	3.44589	3.66013	3.06931	3.1868
5.6592	2.89688	3.42087	3.70743	2.48154	3.17154	2.97501	3.41232	3.73611	3.06564	3.12271
5.68304	2.90848	3.36624	3.5817	2.60391	3.26218	2.92831	3.50296	3.78403	2.97256	3.16055
5.70696	2.85751	3.37814	3.55972	2.67746	3.16757	2.90695	3.48618	3.80356	3.04123	3.13339
5.73098	2.91916	3.48007	3.65921	2.57187	3.22311	2.83005	3.43948	3.65219	3.06992	3.20084
5.75507	2.82028	3.3873	3.68179	2.59659	3.19931	2.89536	3.40591	3.78677	3.00217	3.21304
5.77927	2.79526	3.33755	3.62869	2.63931	3.26645	2.94174	3.48373	3.67935	2.95792	3.24326
5.80358	2.83493	3.4053	3.7175	2.6622	3.16299	2.97653	3.4343	3.62381	3.05283	3.25943
5.82795	2.84409	3.31894	3.75595	2.66922	3.29666	2.98264	3.3699	3.72635	3.11539	3.0275
5.85243	2.88193	3.27896	3.71017	2.69699	3.23898	2.8627	3.46817	3.7822	3.01987	3.25027
5.877	2.92038	3.27347	3.68576	2.72018	3.2576	2.99576	3.43613	3.86063	3.07083	3.16696
5.90166	2.93869	3.37723	3.57742	2.63779	3.23471	3.05344	3.46664	3.70438	2.97501	3.11539
5.92641	2.78763	3.41782	3.63327	2.65915	3.31131	2.97318	3.43063	3.77365	3.10104	3.14987
5.95126	2.88925	3.45596	3.61252	2.69577	3.22372	2.8978	3.4874	3.7355	3.07144	3.15109
5.97621	3.06076	3.37143	3.61374	2.64664	3.22037	2.94296	3.31345	3.78586	2.96677	3.20175
6.00125	2.83463	3.3754	3.68607	2.69577	3.14804	2.96158	3.51761	3.65341	3.02567	3.25668
6.02639	2.88803	3.47397	3.68027	2.52914	3.181	3.0983	3.48709	3.91525	3.00095	3.17337
6.05161	2.93716	3.32962	3.49472	2.64999	3.19595	3.03574	3.61374	3.76022	2.95547	3.23196
6.07695	2.86118	3.3699	3.64914	2.75131	3.27744	2.93442	3.44925	3.78799	3.09982	3.19931
6.10236	2.89536	3.35281	3.61923	2.61398	3.18985	2.89597	3.4343	3.7709	3.01895	3.2402
6.12789	2.91397	3.44193	3.69827	2.65091	3.22098	2.99759	3.37112	3.80722	3.12607	3.1279
6.1535	2.97592	3.37326	3.80814	2.71347	3.19229	2.92221	3.47183	3.70438	3.15811	3.14835
6.17922	3.01193	3.44864	3.63297	2.68509	3.11844	2.97928	3.50418	3.7233	3.05405	3.17886
6.20504	2.82089	3.59756	3.69827	2.82211	3.26035	2.88589	3.48618	3.79868	3.03665	3.18222
6.23095	3.02597	3.58139	3.72574	2.65427	3.17429	3.01895	3.53683	3.83926	3.12088	3.20023
6.25695	2.96768	3.40958	3.61923	2.64145	3.34641	2.97958	3.60306	3.80051	3.17307	3.14713
6.28306	2.90268	3.3519	3.57773	2.7449	3.28354	2.99515	3.5466	3.82065	3.05252	3.29971
6.30928	2.92801	3.46237	3.62991	2.72324	3.29391	3.02292	3.4166	3.71964	3.16269	3.16422
6.33559	2.87704	3.33572	3.7114	2.63443	3.1398	2.91336	3.51151	3.75015	3.12546	3.28323
6.36199	2.94449	3.38089	3.61984	2.68814	3.27164	2.96738	3.42392	3.88931	3.20572	3.12088
6.3885	2.90787	3.39493	3.70926	2.57339	3.10806	3.01559	3.49594	3.64487	3.14316	3.19534
6.41511	2.93655	3.34579	3.62381	2.66647	3.4404	2.97897	3.53958	3.70224	3.15079	3.20969
6.44182	2.90329	3.33267	3.71262	2.71164	3.33267	2.97012	3.39767	3.8237	3.13675	3.228
6.46864	2.90909	3.42819	3.73978	2.64664	3.3223	2.9747	3.50052	3.76663	3.04977	3.27866
6.49555	2.7681	3.52829	3.71445	2.64145	3.2576	2.91885	3.29697	3.71078	3.01804	3.11813
6.52256	2.9744	3.37479	3.69492	2.70676	3.34427	2.98721	3.50418	3.78708	3.10074	3.21945
6.54969	2.92191	3.44498	3.58658	2.69028	3.26492	3.02902	3.47672	3.7355	3.23837	3.18954
6.57691	2.9744	3.41873	3.73856	2.78671	3.25302	2.99515	3.46542	3.90732	3.20023	3.23471
6.60424	2.89017	3.4816	3.67874	2.72751	3.22342	3.07327	3.44376	3.74222	3.21152	3.23105
6.63167	2.94235	3.40866	3.74039	2.67624	3.37265	3.05679	3.49014	3.78372	3.10135	3.39188
6.6592	2.845	3.51456	3.78342	2.70493	3.12393	3.04062	3.57376	3.6351	3.13919	3.35434
6.68685	2.95914	3.46634	3.62808	2.80136	3.36258	3.04001	3.53012	3.78128	3.2045	3.2106
6.71459	2.82883	3.48343	3.75198	2.76443	3.27255	2.95029	3.46725	3.90793	3.22708	3.19351
6.74245	2.89932	3.36288	3.63266	2.60178	3.20206	2.93442	3.45688	3.75046	3.05954	3.19565
6.7704	2.99332	3.43155	3.85727	2.73911	3.19595	3.04764	3.44864	3.86795	3.02597	3.36319
6.79846	3.11661	3.45047	3.64944	2.70401	3.30551	3.05984	3.47977	3.79501	3.18558	3.25943
6.82664	2.87521	3.50998	3.73184	2.73392	3.33389	2.94235	3.44162	3.71323	3.16299	3.35526
6.85491	3.08945	3.54782	3.77213	2.67563	3.36533	2.93411	3.44589	3.8295	3.17795	3.29697
6.8833	2.85172	3.49228	3.53653	2.7739	3.16757	3.09921	3.50662	3.83682	3.14316	3.26248
6.9118	2.93289	3.47305	3.70071	2.71835	3.35007	2.90207	3.45535	3.7709	3.19321	3.27988
6.9404	2.94296	3.41965	3.66592	2.78763	3.25485	3.04245	3.4346	3.83133	3.18222	3.21976
6.96911	2.97287	3.423	3.69308	2.63657	3.21152	3.09311	3.4816	3.86856	3.09952	3.37296
6.99792	3.03635	3.54813	3.68729	2.71774	3.2695	2.9631	3.34091	3.68149	3.20999	3.20419
7.02686	2.9454	3.44925	3.77304	2.69028	3.2988	3.08273	3.60825	3.86887	3.16605	3.37265
7.0559	3.03299	3.48404	3.84171	2.78824	3.39615	3.07144	3.45566	3.93295	3.14926	3.38272
7.08505	2.87827	3.43704	3.75137	2.686	3.293	3.01346	3.40805	3.80173	3.17459	3.34274
7.11431	2.91824	3.39432	3.76633	2.81143	3.37112	3.08914	3.45779	3.75595	3.27103	3.34396
7.14369	2.92465	3.45932	3.70377	2.64267	3.38333	3.02719	3.52097	3.78189	3.19016	3.18161
7.17317	3.03879	3.41629	3.73703	2.71957	3.34213	3.12698	3.52585	3.81088	3.17184	3.31253
7.20278	2.89261	3.44009	3.76846	2.75284	3.36624	3.05161	3.42484	3.86002	3.28751	3.28995
7.23249	2.96188	3.50479	3.75839	2.7861	3.22037	3.12485	3.39645	3.90701	3.25455	3.28751
7.2623	3.05923	3.43765	3.65891	2.67929	3.36563	3.01376	3.45169	3.79623	3.26187	3.24295
7.29224	2.93716	3.36807	3.62198	2.78336	3.33847	3.02841	3.61008	3.8829	3.10593	3.39706
7.32229	2.87033	3.47061	3.81699	2.74948	3.16971	3.0455	3.53043	3.85757	3.24783	3.36227
7.35246	3.05405	3.55484	3.6879	2.87796	3.26675	2.98416	3.37021	3.8649	3.14346	3.38364
7.38274	2.96402	3.62961	3.71475	2.67838	3.26675	3.00186	3.40836	3.91159	3.25516	3.37784
7.41314	2.96555	3.48923	3.57895	2.76596	3.42941	3.04764	3.42453	3.96439	3.11325	3.35495
7.44365	2.93167	3.47855	3.64059	2.70218	3.36105	3.09402	3.4523	3.8884	3.18375	3.35068
7.47428	2.97379	3.4816	3.7175	2.81754	3.36349	2.99057	3.47336	3.8295	3.14682	3.33939
7.50502	2.98843	3.35922	3.75137	2.71133	3.32016	2.97226	3.55057	3.87711	3.23532	3.39279
7.53587	2.99484	3.36472	3.70224	2.79831	3.31589	3.13248	3.57101	3.7233	3.19656	3.42148
7.56686	2.97867	3.62442	3.77243	2.82852	3.38669	3.12881	3.48434	3.81149	3.22128	3.34274
7.59795	3.10318	3.53195	3.78464	2.83066	3.31558	3.01498	3.59909	3.91006	3.28781	3.46024
7.62918	2.99881	3.44986	3.75748	2.7626	3.28079	3.03696	3.42667	4.01352	3.30948	3.39462
7.6605	3.00522	3.50327	3.78494	2.8331	3.3577	3.05893	3.53867	3.7822	3.23318	3.28415
7.69196	3.03268	3.46115	3.77487	2.71286	3.38821	3.00888	3.45932	3.83621	3.1694	3.32047
7.72354	2.91763	3.45108	3.70529	2.77206	3.48434	3.07205	3.47855	3.88474	3.30002	3.42514
7.75523	2.96829	3.52219	3.70255	2.77725	3.16849	2.89597	3.5881	3.871	3.29025	3.42239
7.78704	3.01743	3.56888	3.74985	2.79587	3.21426	2.97226	3.4053	3.82339	3.23288	3.38608
7.81897	3.16086	3.47061	3.85757	2.76962	3.33054	3.0867	3.52585	3.85574	3.33725	3.31802
7.85103	3.05649	3.38852	3.7944	2.87125	3.26431	3.022	3.47336	3.90549	3.3699	3.34427
7.88321	2.94144	3.43185	3.71658	2.73209	3.43155	3.02322	3.32748	3.80508	3.24173	3.40134
7.91551	3.04855	3.51578	3.8414	2.80777	3.24905	3.09616	3.48892	3.92563	3.34244	3.25241
7.94794	2.98141	3.52646	3.83835	2.76688	3.43277	3.10837	3.62503	3.7587	3.39615	3.45627
7.98049	3.03329	3.52921	3.63724	2.72018	3.29514	3.04306	3.57925	3.8353	3.31009	3.32169
8.01315	3.07816	3.63907	3.80783	2.85934	3.34793	3.16696	3.34122	3.83438	3.24112	3.3522
8.04595	3.0455	3.49838	3.83163	2.79007	3.32138	3.14011	3.43887	3.86154	3.17642	3.44162
8.07887	2.97012	3.48679	3.7236	2.77359	3.32718	3.09616	3.55057	3.81149	3.26157	3.3876
8.11191	3.00919	3.43307	3.63449	2.84958	3.36899	3.22098	3.51822	3.83926	3.3107	3.46146
8.14509	2.96219	3.52493	3.86185	2.75558	3.22647	3.00156	3.57224	3.75565	3.17734	3.29117
8.17839	2.92679	3.45047	3.73672	2.90268	3.29239	3.04489	3.56857	3.83713	3.32962	3.47031
8.21181	3.03421	3.55911	3.76602	2.81876	3.32077	3.03757	3.42484	3.8298	3.23868	3.53806
8.24536	2.99484	3.44254	3.80203	2.79465	3.36411	2.96066	3.51028	3.77823	3.293	3.56125
8.27905	3.16544	3.50052	3.83408	2.91336	3.4053	3.02292	3.60794	3.86185	3.3577	3.47122
8.31285	3.10501	3.52951	3.86398	2.8566	3.46329	3.03787	3.55942	3.93204	3.22952	3.33023
8.34679	3.07419	3.54935	3.71292	2.85599	3.26157	3.01041	3.57651	3.85086	3.40469	3.53745
8.38086	3.15506	3.47458	3.77182	2.74185	3.25394	3.17215	3.57071	3.83163	3.32993	3.3345
8.41506	2.93411	3.56033	3.74496	2.6976	3.40683	3.06107	3.40439	3.80081	3.33664	3.4166
8.44939	2.95975	3.56216	3.79684	2.87613	3.36868	2.98843	3.54385	3.76602	3.30124	3.38058
8.48384	3.01743	3.53165	3.79196	2.85904	3.44864	3.03024	3.56522	3.936	3.25882	3.41843
8.51842	3.00827	3.57956	3.78464	2.75436	3.3046	3.13583	3.33939	3.84903	3.52005	3.35617
8.55315	3.00674	3.46786	3.80051	2.92435	3.30215	3.15506	3.44345	3.84598	3.31528	3.48557
8.588	3.18466	3.55667	3.95157	2.72171	3.43552	2.99973	3.55453	3.86093	3.33511	3.48465
8.62299	3.11722	3.47305	3.81882	2.85782	3.29269	3.1633	3.54568	3.97781	3.29849	3.55209
8.6581	2.99454	3.6174	3.75748	2.80502	3.51028	3.09555	3.58749	3.82797	3.36746	3.42484
8.69335	3.1987	3.53104	3.81302	2.75192	3.34549	3.10654	3.49442	3.88596	3.33359	3.50571
8.72874	2.99088	3.58688	3.91495	2.92587	3.36166	3.23532	3.60519	3.75778	3.45261	3.45596
8.76426	2.96616	3.41995	3.73062	2.87003	3.40591	3.10745	3.65311	4.04434	3.30002	3.46725
8.79992	3.05649	3.53775	3.81851	2.84988	3.45932	2.99728	3.51212	3.94272	3.25851	3.41476
8.83571	3.03574	3.51517	3.77792	2.85416	3.46268	2.98813	3.52097	3.82614	3.36594	3.59695
8.87164	3.19168	3.57498	3.87527	2.87216	3.46359	3.16849	3.58231	3.8237	3.29819	3.517
8.9077	3.03574	3.55423	3.73459	2.87003	3.3812	3.02292	3.58932	3.90488	3.37875	3.53928
8.94391	2.99484	3.50754	3.88351	2.79434	3.35709	3.08548	3.53836	3.85544	3.37509	3.42209
8.98025	3.13766	3.57712	3.76907	2.82761	3.3815	3.05191	3.58658	3.85818	3.27469	3.36777
9.01672	3.07053	3.54874	3.86856	2.88498	3.38486	3.08731	3.61893	3.98392	3.38455	3.40256
9.05334	3.05374	3.64639	3.77213	2.94174	3.40591	3.21243	3.43948	3.89908	3.41049	3.423
9.0901	2.94632	3.55606	3.79654	2.76962	3.47183	3.08151	3.61771	4.00925	3.37845	3.39645
9.127	3.18161	3.61588	3.70163	2.86728	3.46329	3.08273	3.6174	3.97141	3.48801	3.50601
9.16404	3.10318	3.53043	3.74313	2.84805	3.35648	3.14804	3.60947	3.98788	3.38638	3.47336
9.20121	3.06137	3.59543	3.7471	2.71072	3.3812	3.05466	3.56003	3.86063	3.33847	3.62595
9.23854	3.1636	3.61221	3.84354	2.96432	3.47549	3.03574	3.49106	3.92502	3.41202	3.50998
9.27599	3.0629	3.63327	3.78464	2.87094	3.41873	3.12149	3.5524	3.91251	3.38364	3.41843
9.3136	3.10318	3.48038	3.72025	2.85934	3.40378	3.0397	3.58322	3.87527	3.41965	3.66104
9.35135	3.01834	3.47366	3.82126	2.81479	3.48282	3.1514	3.55026	3.91617	3.38455	3.53775
9.38924	3.08273	3.51608	3.79379	2.8154	3.47519	3.08182	3.50876	3.8475	3.37784	3.56491
9.42727	3.00674	3.54477	3.90701	2.77603	3.45901	3.07693	3.48618	3.88351	3.47244	3.45322
9.46545	3.07358	3.54843	3.92838	2.88589	3.49197	3.17062	3.56827	3.89542	3.30399	3.44131
9.50377	3.08182	3.59665	3.7941	2.84561	3.31253	3.17703	3.61862	3.94943	3.43643	3.50449
9.54225	3.17123	3.57803	3.7886	2.79922	3.51578	3.09616	3.54019	3.91953	3.44009	3.59085
9.58088	3.10562	3.5463	3.74527	3.00156	3.49533	3.03207	3.55545	4.02908	3.44803	3.5231
9.61964	3.14682	3.57346	3.89755	2.89017	3.42361	2.99026	3.56949	4.00436	3.41324	3.41934
9.65855	3.09921	3.50296	3.83743	2.76993	3.44742	3.14957	3.75534	3.94272	3.38943	3.53226
9.69761	3.26157	3.60947	3.77548	2.90939	3.44467	2.97806	3.60825	3.93906	3.42422	3.452
9.73682	3.15201	3.57498	3.76083	2.91306	3.4581	3.0098	3.45261	3.83896	3.46329	3.52097
9.77617	3.21396	3.58688	3.79715	2.85355	3.34641	3.16666	3.48495	3.95523	3.50662	3.48404
9.81569	3.08151	3.68271	3.77029	2.88803	3.48465	3.14682	3.45963	3.8826	3.47885	3.58322
9.85535	3.2103	3.64182	3.87344	2.99942	3.47	3.18314	3.50876	3.90884	3.4584	3.56155
9.89516	3.14163	3.54721	3.96439	2.87827	3.38028	3.12332	3.5994	3.99216	3.55515	3.56094
9.93513	3.25699	3.51089	3.80234	3.00674	3.44772	3.08609	3.53806	4.02023	3.40591	3.46115
9.97524	3.1572	3.59818	3.79593	2.90726	3.41446	3.022	3.55545	3.85208	3.56796	3.65524
10.0155	3.15842	3.58444	3.95035	2.81998	3.33939	3.14194	3.59543	3.83347	3.55423	3.4758
10.0559	3.13889	3.71902	3.66562	2.87766	3.39951	3.10806	3.53043	3.9769	3.53745	3.64426
10.0965	3.07999	3.5173	3.82339	2.84927	3.49411	3.16879	3.65005	3.90579	3.48434	3.66867
10.1372	3.1868	3.51852	3.88321	2.93533	3.49716	3.12607	3.52859	3.85452	3.51639	3.5585
10.1781	3.14835	3.70804	3.84232	2.85141	3.38699	3.06076	3.60519	3.92899	3.56064	3.53775
10.2191	3.1044	3.6412	3.79715	2.97226	3.43246	3.09586	3.61526	3.91312	3.57986	3.58688
10.2604	3.04428	3.72665	3.79745	2.9512	3.32504	3.11752	3.56613	3.94089	3.57712	3.60977
10.3017	3.12119	3.62259	3.87802	2.88864	3.35526	3.246	3.61862	3.98239	3.48099	3.5704
10.3432	3.14835	3.5759	3.82156	2.88712	3.42575	3.10196	3.6055	3.94821	3.49472	3.58902
10.3849	3.20419	3.59909	3.84384	2.85385	3.40256	3.01163	3.57651	4.02878	3.48923	3.59421
10.4267	3.23746	3.61435	3.7645	2.96677	3.5881	3.09982	3.59543	4.05685	3.65707	3.64029
10.4687	3.07663	3.68515	3.87009	3.0101	3.56339	3.116	3.6644	4.04007	3.53226	3.44711
10.5108	3.20877	3.59787	3.81516	2.88864	3.43033	3.1459	3.71323	3.98331	3.58109	3.55911
10.5531	3.14011	3.47305	3.83987	2.99362	3.49716	3.11508	3.64761	3.9119	3.45047	3.4874
10.5956	3.16299	3.61954	4.00375	2.87949	3.56857	3.06656	3.45322	3.88321	3.58994	3.66379
10.6382	3.22342	3.56857	3.87985	2.96158	3.51364	3.20358	3.46878	3.91403	3.63907	3.72696
10.681	3.11661	3.58658	3.94089	2.97195	3.32077	3.14133	3.72177	4.03702	3.50174	3.49197
10.724	3.09525	3.69919	3.96988	2.9097	3.48618	3.17215	3.60855	4.03091	3.58353	3.63663
10.7671	3.20847	3.68027	4.00833	2.97409	3.45413	3.13644	3.59604	4.07608	3.60336	3.79807
10.8104	3.15262	3.58627	4.01199	2.95029	3.61771	3.07236	3.54721	3.88138	3.59695	3.67691
10.8538	3.09769	3.71506	3.77609	2.98355	3.48038	3.22372	3.62686	3.98605	3.41354	3.60153
10.8975	3.0687	3.66531	3.95767	2.94785	3.39737	3.17307	3.60855	4.02573	3.56583	3.65219
10.9412	3.11356	3.62015	3.94241	2.96097	3.51364	3.04489	3.61008	3.83896	3.52432	3.69888
10.9852	3.1694	3.53317	3.81577	2.93747	3.39615	3.13248	3.57101	4.00009	3.51822	3.66165
11.0293	3.16635	3.81241	3.94363	2.92404	3.43002	3.16971	3.54477	3.84171	3.70285	3.7294
11.0736	3.14285	3.56308	3.93082	2.93961	3.58749	3.1636	3.55331	3.94455	3.63022	3.65707
11.118	3.23837	3.67111	3.89267	2.86484	3.44009	3.14468	3.6055	3.98026	3.58261	3.49258
11.1626	3.14163	3.66531	4.02451	2.92953	3.44101	3.11111	3.64059	4.03305	3.49594	3.68698
11.2074	3.22952	3.49808	3.79227	3.02841	3.60886	3.00461	3.58414	3.89572	3.5051	3.74496
11.2524	3.10959	3.66928	3.88657	2.87247	3.44986	3.11081	3.65799	3.7706	3.56857	3.68698
11.2975	3.2402	3.68454	3.83621	2.93533	3.42728	3.05649	3.58627	3.93478	3.70163	3.67294
11.3428	3.23044	3.68301	3.90335	3.05008	3.3754	3.09372	3.70224	3.82309	3.62686	3.79929
11.3883	3.07327	3.74557	3.87283	3.01773	3.5704	3.21701	3.67691	4.03366	3.60336	3.56552
11.4339	3.22067	3.63083	3.92746	2.91824	3.60611	3.13766	3.70407	4.02054	3.50052	3.60855
11.4797	3.24783	3.49136	3.89816	3.02414	3.52493	3.1279	3.52646	3.97293	3.63083	3.70987
11.5258	3.2045	3.75748	3.9357	2.97256	3.53622	3.09158	3.62991	3.85452	3.56003	3.61954
11.5719	3.24295	3.68546	3.89938	3.02628	3.50723	3.13461	3.6232	4.02451	3.66806	3.74893
11.6183	3.20572	3.77579	4.0065	2.78763	3.51517	3.09891	3.62808	4.06021	3.57101	3.61374
11.6648	3.23044	3.63815	3.98666	2.93625	3.4877	3.16452	3.68668	3.93295	3.61923	3.61862
11.7115	3.28323	3.63602	3.99307	2.90085	3.4169	3.08517	3.50479	4.03854	3.60794	3.59818
11.7584	3.22617	3.70346	3.99734	3.02963	3.46359	3.14438	3.66928	3.90152	3.63846	3.74435
11.8054	3.16055	3.82248	4.02664	3.05832	3.42758	3.1572	3.6113	4.12094	3.53134	3.70438
11.8527	3.19534	3.65585	3.85147	2.97623	3.40805	3.11661	3.73215	3.90884	3.67508	3.68759
11.9001	3.3046	3.70804	3.96713	3.00522	3.43124	3.12698	3.68057	4.02969	3.60001	3.59665
11.9477	3.1987	3.75198	3.90244	2.8688	3.52341	3.14896	3.564	4.01779	3.74374	3.72787
11.9955	3.17551	3.77396	3.81393	2.94357	3.56369	3.25241	3.69339	3.96622	3.70285	3.69431
12.0434	3.2753	3.72574	3.8887	2.99362	3.52066	3.19138	3.58505	3.96591	3.56735	3.65768
12.0915	3.16666	3.67477	4.03793	2.97287	3.50632	3.10104	3.67874	3.95218	3.52097	3.73245
12.1399	3.36411	3.75961	3.91647	3.02505	3.55759	3.18192	3.7764	4.02512	3.67783	3.78799
12.1884	3.23288	3.69949	3.85574	3.12241	3.50845	3.27255	3.64365	3.95309	3.68637	3.72086
12.2371	3.12546	3.73886	4.0657	3.07755	3.49564	3.21396	3.63358	4.02634	3.74039	3.76358
12.286	3.26859	3.79044	3.91556	2.92435	3.61893	3.07755	3.7056	4.01291	3.69614	3.79959
12.335	3.39798	3.81607	3.78769	3.09341	3.49991	3.25516	3.68912	4.02451	3.73856	3.68149
12.3843	3.16055	3.75626	3.99857	2.97714	3.29453	3.22464	3.72665	3.91403	3.70193	3.66348
12.4337	3.25577	3.60703	4.05899	2.95273	3.33725	3.22281	3.55728	3.89236	3.74374	3.74496
12.4833	3.20969	3.7114	3.93692	3.0928	3.56766	3.22678	3.60672	3.91525	3.66623	3.70651
12.5332	3.27133	3.62564	4.05533	2.95547	3.49106	3.14072	3.6412	4.12155	3.60916	3.74741
12.5832	3.13065	3.74741	3.99734	3.06992	3.48068	3.18161	3.7294	3.99765	3.64487	3.79318
12.6334	3.15231	3.74374	3.94547	3.02933	3.50784	3.19992	3.67813	3.91861	3.70956	3.76419
12.6838	3.14072	3.77609	3.91647	3.02505	3.42911	3.10837	3.65585	4.07242	3.75168	3.75626
12.7343	3.20511	3.75381	4.09409	2.97104	3.46603	3.181	3.73428	4.02756	3.57712	3.71384
12.7851	3.20175	3.87863	3.99643	2.95609	3.51852	3.27652	3.58261	4.00528	3.75656	3.83926
12.8361	3.30978	3.69125	3.84995	3.03787	3.47885	3.11783	3.78922	4.12277	3.66684	3.71658
12.8872	3.18771	3.67233	3.97324	2.99942	3.44528	3.1636	3.67386	4.13803	3.71445	3.7413
12.9386	3.19412	3.70499	4.15756	3.022	3.50693	3.23563	3.74771	3.91159	3.58047	3.85452
12.9902	3.2756	3.72574	3.95981	2.96494	3.56583	3.19595	3.60916	4.05685	3.79349	3.84354
13.0419	3.25607	3.64182	3.99033	2.9747	3.56949	3.21884	3.63174	3.97171	3.66531	3.78159
13.0938	3.23227	3.65311	4.05594	3.08762	3.61221	3.24661	3.62961	3.92227	3.84842	3.80081
13.146	3.24844	3.67142	4.08676	3.01163	3.53745	3.17825	3.66318	4.06876	3.67477	3.87955
13.1983	3.27011	3.60367	3.91098	3.00186	3.46146	3.17215	3.70132	4.0303	3.65738	3.78952
13.2509	3.32901	3.7532	3.99918	3.01559	3.61862	3.25211	3.61343	4.0004	3.72604	3.71841
13.3036	3.25485	3.6824	4.09317	3.01956	3.57742	3.18283	3.5994	4.01718	3.71414	3.81271
13.3565	3.26645	3.73703	3.94577	3.14529	3.46054	3.23471	3.68179	3.94638	3.7236	3.90823
13.4097	3.35342	3.72665	3.97995	3.06656	3.60825	3.17245	3.69827	3.97568	3.85544	3.78372
13.463	3.23807	3.69247	4.02084	3.07083	3.62869	3.17307	3.5228	4.04343	3.85818	3.83926
13.5166	3.35831	3.67935	3.98209	2.98935	3.52768	3.22281	3.78403	3.97751	3.75534	3.74557
13.5703	3.24661	3.67111	3.96072	3.04794	3.53745	3.20602	3.6409	3.96378	3.73489	3.92532
13.6243	3.21609	3.76175	4.05991	3.10501	3.50632	3.27988	3.59421	4.05685	3.89206	3.86032
13.6784	3.13889	3.80447	3.93845	3.13858	3.44315	3.26523	3.66013	4.0947	3.73764	3.86612
13.7328	3.17215	3.75381	3.90823	3.02658	3.55484	3.3342	3.8829	4.06601	3.90762	3.81424
13.7874	3.37936	3.72177	3.95309	3.02902	3.5524	3.23441	3.63571	4.07059	3.91891	3.92868
13.8422	3.41904	3.80051	3.96713	3.07205	3.52097	3.28934	3.5817	3.99521	3.85269	3.83224
13.8972	3.28384	3.6824	4.10934	3.1105	3.58322	3.20419	3.71811	3.9827	3.83835	3.82889
13.9524	3.29361	3.72025	3.96317	2.97867	3.54996	3.21701	3.79105	4.05899	3.85941	3.8652
14.0078	3.26035	3.78433	4.04465	3.08456	3.58505	3.2872	3.62442	4.07089	3.88657	3.83804
14.0634	3.24112	3.72452	3.97079	3.12515	3.56491	3.21121	3.76602	4.16794	3.8591	3.93387
14.1192	3.28934	3.6998	3.98483	3.09402	3.69797	3.13675	3.63815	4.06784	3.82065	3.89236
14.1753	3.41324	3.7233	4.00345	2.97501	3.62198	3.30338	3.70773	4.00742	3.77731	3.80692
14.2315	3.35892	3.77396	4.1481	3.14133	3.62137	3.17673	3.61496	4.04282	3.89114	3.78372
14.288	3.21762	3.74161	3.97171	3.01773	3.5704	3.27805	3.7471	4.09653	3.88443	3.69339
14.3447	3.42789	3.8707	4.04129	3.07816	3.6293	3.19351	3.73947	4.08493	3.85391	3.80875
14.4016	3.26065	3.81729	4.0007	3.14468	3.55667	3.25516	3.62259	4.02908	3.80905	3.79501
14.4587	3.42056	3.64975	3.93845	3.09738	3.62839	3.31741	3.72025	4.07944	3.91006	3.91159
14.5161	3.41324	3.73398	3.94577	3.14926	3.60062	3.20511	3.70285	4.04434	3.983	3.75565
14.5736	3.3812	3.7883	4.01871	3.10226	3.60825	3.32993	3.74649	4.10324	3.88809	3.91037
14.6314	3.38058	3.72604	4.06143	3.12851	3.68393	3.2164	3.76328	4.16	3.76389	3.93326
14.6894	3.31894	3.79929	4.06113	3.01376	3.55423	3.30856	3.67416	4.05197	3.86978	3.96042
14.7476	3.32169	3.8176	3.97903	3.08212	3.53043	3.25394	3.64731	3.88992	3.94943	3.741
14.806	3.31924	3.69736	4.02908	3.12302	3.71323	3.36136	3.61435	4.15176	3.81882	3.92349
14.8647	3.38669	3.74252	3.96072	3.1987	3.56491	3.29941	3.82706	4.12766	4.01871	3.8002
14.9236	3.42545	3.82492	4.0593	3.11752	3.5701	3.25577	3.62747	4.14413	3.7764	3.7825
14.9827	3.34549	3.91586	4.14627	3.08517	3.53714	3.21457	3.77823	4.14749	3.89511	3.93265
15.042	3.33817	3.66592	3.97446	2.99484	3.46115	3.23471	3.78922	4.13498	3.9061	3.95523
15.1016	3.41965	3.69156	3.95035	3.10959	3.61618	3.13919	3.80844	4.05441	3.8353	3.87741
15.1614	3.34396	3.69644	4.17496	3.09738	3.55362	3.28659	3.66562	4.11972	3.9473	4.13864
15.2214	3.37967	3.86429	3.95828	3.01102	3.63754	3.28445	3.76266	4.05319	3.85361	3.94791
15.2816	3.37692	3.88779	4.10049	3.12088	3.60794	3.21091	3.71567	4.06296	4.06326	3.87253
15.3421	3.31375	3.88596	4.01169	3.16391	3.53683	3.33511	3.76358	4.12888	4.0242	3.98697
15.4028	3.36105	3.74741	3.98849	3.19382	3.69095	3.23959	3.85605	4.03183	3.84659	3.96652
15.4637	3.26157	3.88199	4.0538	3.08121	3.51547	3.27194	3.8298	4.20395	3.94577	3.918
15.5249	3.54416	3.73459	4.07303	3.0867	3.59634	3.33908	3.77975	3.99704	3.82401	3.82767
15.5863	3.30582	3.76663	4.13681	3.06961	3.71933	3.26706	3.81607	4.1481	3.86826	3.87436
15.6479	3.5289	3.85788	4.07364	3.1337	3.65005	3.31253	3.78403	4.21524	3.96805	3.84079
15.7098	3.452	3.85513	4.03793	3.09341	3.62656	3.31253	3.77426	3.98788	3.90976	3.87894
15.7719	3.38303	3.8002	4.11667	3.03848	3.53531	3.28171	3.82614	4.11819	3.94028	3.99612
15.8343	3.46054	3.73367	4.11606	3.08304	3.64487	3.22617	3.67172	4.16733	3.92136	4.02481
15.8968	3.40591	3.89694	4.17038	3.23593	3.63724	3.21945	3.7767	4.12125	3.88046	4.06631
15.9596	3.37509	3.84384	4.03275	3.02719	3.59146	3.30978	3.81393	3.98483	3.9653	4.09744
16.0227	3.39218	3.74496	3.96164	3.10837	3.69125	3.3519	3.72971	4.08279	4.05014	3.97964
16.086	3.44131	3.88748	4.13406	3.09616	3.65128	3.28476	3.89603	4.12857	3.94821	3.88626
16.1495	3.47885	3.7886	4.02542	3.15292	3.62961	3.2814	3.73672	4.10141	3.9006	3.97049
16.2133	3.36197	3.83621	4.17862	3.0275	3.70712	3.38852	3.86307	4.23904	4.05777	4.03397
16.2773	3.42606	3.96194	4.14719	3.13889	3.47305	3.24997	3.75443	4.03915	3.99033	3.94943
16.3416	3.30063	3.86032	4.2305	3.27713	3.62259	3.28323	3.75412	4.08188	4.00192	3.92197
16.4061	3.36594	3.89175	4.2775	3.24753	3.56827	3.32596	3.74649	4.18777	4.01505	3.86429
16.4708	3.52921	3.80539	4.03915	3.23593	3.62015	3.33084	3.80478	4.30679	4.08218	3.93753
16.5358	3.32657	3.84018	4.01718	3.19839	3.68668	3.34885	3.72513	4.14139	3.99124	3.92075
16.6011	3.45139	3.81668	4.0947	3.17795	3.56033	3.3992	3.79044	4.08127	3.92624	4.10446
16.6666	3.45901	3.8588	4.08401	3.16147	3.54538	3.39645	3.59421	4.04099	4.23141	3.96683
16.7323	3.39401	3.77701	4.09622	3.1337	3.75565	3.27438	3.69217	4.06876	3.98575	4.04495
16.7983	3.39554	3.83408	4.0596	3.12576	3.54721	3.32138	3.75656	4.11301	4.11697	3.93204
16.8646	3.43552	3.88596	4.14261	3.18832	3.72879	3.35953	3.87558	4.0657	3.98331	3.90762
16.9311	3.48923	3.69858	4.1478	3.14499	3.76633	3.27347	3.77029	4.20761	4.06448	3.99124
16.9978	3.48373	3.97018	4.1188	3.23227	3.65738	3.22739	3.77487	4.12033	4.19907	3.9006
17.0648	3.44681	3.72757	4.07272	3.09067	3.63388	3.34	3.73428	4.02817	4.03305	3.90091
17.1321	3.5405	3.87375	4.12613	3.16025	3.79471	3.4053	3.70316	4.11209	3.98483	4.0065
17.1996	3.36411	3.8121	4.2009	3.1575	3.7117	3.33939	3.76022	4.19235	4.01566	4.25919
17.2674	3.48343	3.81363	4.17404	3.13339	3.51212	3.23868	3.77335	4.13895	4.07883	4.01749
17.3354	3.49319	3.81393	4.25949	3.13431	3.81485	3.27225	3.65372	4.31747	4.00925	4.12704
17.4037	3.57864	3.86703	4.13315	3.16757	3.7114	3.28781	3.82614	4.04587	4.06601	4.08463
17.4723	3.57895	3.90701	4.12003	3.16849	3.76511	3.35098	3.71048	4.142	3.97812	3.98483
17.5411	3.42453	3.93356	4.05807	3.17245	3.62961	3.25821	3.80722	4.09866	4.12033	4.05777
17.6102	3.42606	3.94241	4.35074	3.32047	3.65494	3.33237	3.72086	4.22165	3.96439	4.09348
17.6795	3.48892	3.69797	4.07211	3.19931	3.69156	3.43185	3.7529	4.33731	4.08859	4.01108
17.7491	3.35709	3.78647	4.20334	3.19809	3.67661	3.39523	3.90305	4.09439	3.99796	4.1127
17.819	3.35922	3.86276	4.10751	3.1752	3.73764	3.44803	3.71048	4.20212	4.22958	4.03702
17.8891	3.44498	3.83682	4.14383	3.228	3.71414	3.34488	3.81119	4.22958	4.09988	4.08493
17.9595	3.51273	3.95859	4.19876	3.20114	3.78677	3.32809	3.77548	4.12766	4.12674	4.03366
18.0302	3.51761	3.85971	4.1304	3.22495	3.84598	3.44131	3.84323	4.23141	4.03549	4.08859
18.1011	3.45505	3.88626	3.94821	3.15079	3.82156	3.28415	3.83926	4.25034	4.1246	4.08005
18.1723	3.5289	3.8765	4.15573	3.19534	3.75595	3.27316	3.7468	4.21524	4.13712	4.17679
18.2438	3.48038	3.92532	4.34677	3.20206	3.69766	3.38455	3.75351	4.23477	4.10477	4.08127
18.3155	3.51852	3.99185	4.1011	3.15414	3.66776	3.33847	3.76999	4.26712	4.07578	3.96561
18.3876	3.4993	3.98544	4.17191	3.19412	3.77823	3.44193	3.83102	4.2128	4.12888	4.08981
18.4599	3.49838	3.95279	4.10812	3.28323	3.63052	3.22769	3.8472	4.18228	4.04007	3.9946
18.5324	3.49991	3.92441	4.15329	3.22647	3.70834	3.28903	3.84995	4.23965	4.19907	4.12216
18.6053	3.57224	4.07364	4.30527	3.2164	3.61099	3.56522	3.81393	4.06693	4.21249	4.11514
18.6784	3.44864	3.92197	4.26193	3.25607	3.7532	3.41049	3.89755	4.00711	4.08768	4.11423
18.7518	3.45963	3.86978	4.2598	3.18161	3.69339	3.38364	3.82675	4.15451	4.25064	4.06784
18.8255	3.55301	3.97476	4.19174	3.2225	3.79776	3.34641	3.7886	4.18533	4.22043	4.10294
18.8995	3.58597	3.9003	4.09927	3.13614	3.72086	3.41568	3.79837	4.1066	4.13589	4.27475
18.9737	3.49594	3.96164	4.26163	3.29361	3.88901	3.39737	3.75107	4.22745	4.10202	4.08951
19.0483	3.61099	4.00436	4.2308	3.26187	3.64822	3.35464	3.8533	4.11118	4.10629	4.09988
19.1231	3.52341	3.85605	4.19968	3.27774	3.73825	3.37692	3.85574	4.31381	4.15359	4.02084
19.1982	3.61557	3.98605	4.207	3.28079	3.55881	3.37601	3.91068	4.2659	4.13956	4.04678
19.2736	3.56583	4.04037	4.22592	3.20908	3.81393	3.33725	3.81332	4.25583	4.10507	4.20334
19.3492	3.49991	3.91922	4.25644	3.31284	3.77243	3.36716	3.806	4.29703	4.16519	4.10233
19.4252	3.56918	4.1124	4.27475	3.23532	3.69705	3.41446	3.66623	4.08554	4.13773	4.1951
19.5014	3.44009	4.00681	4.25552	3.26614	3.67905	3.33633	3.81699	4.22012	4.23721	4.09378
19.578	3.54874	3.82004	4.18808	3.18283	3.67966	3.38486	3.66623	4.15848	4.16245	4.07852
19.6548	3.5054	4.00192	4.33395	3.2457	3.72513	3.37448	3.91251	4.1835	4.21585	4.13834
19.7319	3.59604	3.99948	4.17587	3.23074	3.68454	3.27682	3.88718	4.24759	4.15848	4.25308
19.8093	3.62717	3.94211	4.13834	3.36227	3.81332	3.29788	3.75107	4.06631	4.1362	4.06723
19.8871	3.44772	4.02054	3.95798	3.24692	3.67599	3.38638	3.95279	4.18869	4.21402	4.15451
19.9651	3.57834	4.01505	4.2778	3.31528	3.71628	3.29666	3.76724	4.17709	4.20059	4.10721
20.0434	3.68301	4.07028	4.33365	3.30551	3.76328	3.32352	3.75168	4.207	4.2485	4.07272
20.122	3.60001	3.84781	4.35379	3.23746	3.71719	3.4346	3.86185	4.26224	4.27109	4.12796
20.2009	3.48404	4.03641	4.35562	3.2457	3.80173	3.44833	3.69858	4.32419	4.33151	4.04495
20.2801	3.54202	4.13467	4.21463	3.38455	3.85208	3.5289	3.91586	4.12582	4.12857	4.06387
20.3596	3.51639	4.00497	4.30801	3.37906	3.77762	3.4462	3.93173	4.13223	4.28146	4.24301
20.4394	3.68546	3.89236	4.21249	3.38669	3.76053	3.36716	3.87436	4.18991	4.29581	4.18045
20.5195	3.57285	3.87497	4.41574	3.29117	3.74466	3.30643	3.79807	4.20029	4.29214	4.11728
20.5999	3.63754	3.98453	4.25919	3.30276	3.80539	3.29208	3.85941	4.18167	4.34006	4.23111
20.6807	3.48495	4.05685	4.30954	3.36136	3.7706	3.5759	3.9122	4.05258	4.17923	4.11148
20.7617	3.4642	4.13162	4.19296	3.31802	3.75504	3.5112	3.78036	4.14139	4.34036	4.10324
20.843	3.56094	4.03458	4.16306	3.31253	3.85178	3.45596	3.83438	4.21524	4.16183	4.09927
20.9247	3.62625	4.07944	4.27475	3.35251	3.77243	3.44925	3.8414	4.32419	4.19876	4.22287
21.0066	3.45139	3.97995	4.272	3.38852	3.81424	3.36868	3.84537	4.34952	4.31015	4.09286
21.0889	3.63327	3.86063	4.29977	3.32932	3.87589	3.40866	3.84201	4.33151	4.20364	4.25888
21.1715	3.59299	3.99399	4.35532	3.34641	3.70834	3.41415	3.87894	4.25247	4.19571	4.30984
21.2544	3.7291	4.14444	4.39774	3.21823	3.77609	3.39005	3.92715	4.29977	4.30344	4.15604
21.3376	3.71384	3.96225	4.33823	3.33694	3.70316	3.39096	3.89755	4.18564	4.29581	4.26712
21.4211	3.60672	4.00833	4.18015	3.36624	3.7999	3.39584	3.79868	4.27292	4.19998	4.20456
21.505	3.52921	4.0361	4.33273	3.43887	3.73459	3.44742	4.0596	4.15298	4.32632	4.17801
21.5891	3.56308	3.94241	4.21951	3.41446	3.65311	3.41171	3.81454	4.19815	4.30862	4.33426
21.6736	3.56979	4.15604	4.32663	3.32901	3.67294	3.43735	3.79471	4.14169	4.23386	4.12094
21.7584	3.6821	4.00955	4.25217	3.2637	3.82278	3.55026	3.86429	4.3486	4.19968	4.3663
21.8436	3.63937	4.1423	4.22775	3.30154	3.71872	3.42422	3.91586	4.14871	4.34128	4.21707
21.929	3.68668	4.1066	4.34097	3.53256	3.81149	3.49075	3.83926	4.38553	4.24728	4.39102
22.0148	3.66379	4.0715	4.35715	3.46146	3.89877	3.46817	3.88077	4.23141	4.26712	4.3605
22.1009	3.60641	4.08676	4.20731	3.30124	3.60733	3.40775	3.83957	4.30527	4.2305	4.04678
22.1874	3.62778	3.94516	4.42154	3.32413	3.83652	3.49533	3.98087	4.40842	4.35837	4.18381
22.2741	3.76328	4.00406	4.29184	3.358	3.81699	3.48709	3.82095	4.22775	4.28024	4.27048
22.3612	3.70712	4.15115	4.25888	3.39218	3.94943	3.53165	3.96317	4.28146	4.43588	4.24728
22.4487	3.62015	3.95889	4.3428	3.4642	3.93997	3.50327	3.96408	4.16916	4.24057	4.40903
22.5364	3.78708	4.03305	4.23386	3.43338	3.73276	3.46695	3.80966	4.25156	4.22745	4.38736
22.6245	3.72055	4.08188	4.27505	3.39706	3.89816	3.3165	4.01474	4.27933	4.33212	4.15665
22.7129	3.55179	4.07669	4.30923	3.38669	3.83102	3.41324	3.90335	4.40842	4.4194	4.27628
22.8017	3.63144	4.03366	4.34677	3.4053	3.79166	3.40073	3.79318	4.23294	4.34158	4.21555
22.8908	3.64395	3.92014	4.38522	3.44589	4.00101	3.58932	4.01627	4.33212	4.31503	4.37271
22.9803	3.70285	4.03702	4.33182	3.36929	3.82004	3.38974	3.98087	4.24973	4.29611	4.17191
23.07	3.6412	4.02847	4.29459	3.27133	3.8588	3.45474	3.87741	4.28207	4.42795	4.20181
23.1602	3.59909	4.01688	4.31381	3.39676	3.93112	3.53409	3.77243	4.30527	4.20273	4.29703
23.2507	3.71109	4.12643	4.14536	3.45078	3.93295	3.44101	3.853	4.33762	4.42032	4.34738
23.3415	3.74496	4.00681	4.3251	3.40408	3.77335	3.47916	3.87955	4.30191	4.31015	4.27292
23.4326	3.65433	4.08524	4.34799	3.38425	3.88199	3.5582	3.84781	4.21524	4.3187	4.29276
23.5241	3.7413	4.0004	4.27353	3.34579	3.77365	3.45291	4.02359	4.189	4.35501	4.37973
23.616	3.70377	4.22318	4.31717	3.4227	3.81424	3.52737	3.92197	4.32938	4.52774	4.3837
23.7082	3.68118	4.07516	4.24545	3.33481	3.93387	3.48343	3.96408	4.34036	4.36813	4.42947
23.8008	3.64151	4.01657	4.23965	3.34763	3.80142	3.60458	3.9122	4.29672	4.40109	4.36264
23.8937	3.49533	4.1716	4.53873	3.535	3.82095	3.52615	3.95065	4.33548	4.62936	4.27658
23.9869	3.60245	4.06326	4.34494	3.50021	3.95584	3.38638	3.82187	4.32266	4.34586	4.31381
24.0805	3.71078	4.0065	4.33395	3.40988	3.79837	3.39737	3.83133	4.18991	4.2717	4.27902
24.1745	3.65982	4.02298	4.38004	3.4639	3.78708	3.5051	3.89145	4.24606	4.47159	4.4136
24.2689	3.73428	4.06662	4.2836	3.47031	3.71658	3.51395	3.88565	4.29825	4.15848	4.15848
24.3636	3.66776	4.22379	4.32236	3.43979	3.93967	3.47977	3.89572	4.29001	4.44809	4.39316
24.4586	3.85056	4.01413	4.47739	3.47794	3.95493	3.58475	3.81821	4.26193	4.32724	4.2952
24.554	3.72787	4.18808	4.37515	3.51547	3.82126	3.45932	3.77853	4.35837	4.46304	4.3895
24.6498	3.75443	4.11453	4.40994	3.52005	3.84293	3.5231	4.04465	4.3071	4.58481	4.3428
24.746	3.80417	4.08615	4.44016	3.36502	3.79593	3.49503	3.89511	4.2308	4.58328	4.39987
24.8425	3.64426	4.07669	4.23447	3.39554	3.89755	3.57712	3.87985	4.36661	4.36844	4.30191
24.9393	3.70407	4.08859	4.31625	3.44864	3.90854	3.61984	3.98056	4.43619	4.35837	4.3544
25.0366	3.71719	4.14871	4.49173	3.42422	4.01749	3.41385	3.98605	4.33334	4.5549	4.47464
25.1342	3.65433	4.00589	4.44382	3.40652	3.93692	3.55972	3.96255	4.25583	4.39133	4.31442
25.2322	3.79776	3.98849	4.38919	3.42087	3.95218	3.43094	3.90976	4.39072	4.55246	4.35898
25.3305	3.61862	4.16306	4.31198	3.52585	3.94394	3.37479	3.95859	4.27719	4.47067	4.35074
25.4293	3.83621	4.02084	4.28604	3.4639	3.94424	3.47061	3.87466	4.26682	4.45267	4.44412
25.5284	3.71109	4.02084	4.4603	3.35983	4.04373	3.61984	3.94516	4.29672	4.40475	4.34128
25.6279	3.76694	4.07791	4.39377	3.41385	3.80753	3.45322	3.81393	4.37088	4.43314	4.41879
25.7278	3.85056	4.01382	4.45389	3.55179	3.8887	3.54111	3.90091	4.1893	4.61838	4.34677
25.828	3.70438	4.34219	4.28085	3.56094	4.03915	3.43063	3.93539	4.28787	4.36996	4.24759
25.9286	3.82462	4.31046	4.41391	3.45047	3.97903	3.57742	3.98056	4.37027	4.52347	4.36996
26.0296	3.75229	4.14078	4.54971	3.55392	3.853	3.48404	4.02237	4.29001	4.54727	4.43192
26.131	3.69644	4.19846	4.44901	3.47824	3.91678	3.49258	3.97873	4.38278	4.39468	4.39194
26.2328	3.76053	4.22195	4.54849	3.54172	3.95279	3.5173	3.95401	4.34158	4.43283	4.41574
26.335	3.77335	4.1539	4.2775	3.38272	3.89297	3.57895	3.98544	4.31686	4.39468	4.43497
26.4375	3.97507	4.12857	4.49203	3.4108	3.97812	3.52249	4.01016	4.27048	4.62967	4.38492
26.5405	3.83072	4.1127	4.34677	3.50296	4.06418	3.58292	3.85757	4.29214	4.55948	4.41086
26.6438	3.81973	4.14902	4.44168	3.62991	3.97629	3.6174	3.94089	4.3544	4.41055	4.39499
26.7476	3.74741	4.17496	4.59152	3.46664	3.99857	3.5054	4.07822	4.34097	4.5723	4.39835
26.8517	3.77823	4.18106	4.42886	3.64792	4.0538	3.50388	3.965	4.40598	4.366	4.23996
26.9562	3.73489	4.11331	4.37698	3.52463	3.93478	3.59634	4.07455	4.27292	4.58969	4.54117
27.0612	3.87772	4.15848	4.65866	3.50967	3.95859	3.68027	3.94455	4.22745	4.25949	4.55246
27.1665	3.8826	4.2247	4.34067	3.44315	3.91495	3.51456	4.05319	4.40994	4.55215	4.29123
27.2722	3.85635	4.23904	4.3959	3.51639	3.9064	3.5762	3.93845	4.33029	4.54544	4.37119
27.3783	3.80508	4.11362	4.44778	3.56491	3.97415	3.60367	4.00986	4.44199	4.53354	4.48074
27.4849	3.76144	4.22501	4.42581	3.56766	3.96408	3.43979	4.0065	4.3486	4.58511	4.38034
27.5918	3.87344	4.29825	4.44473	3.46024	4.06143	3.58658	3.99979	4.3605	4.41483	4.52682
27.6992	3.80173	4.12796	4.40018	3.71353	3.91129	3.59879	3.99887	4.4136	4.48166	4.50089
27.8069	3.89999	4.17831	4.47495	3.54874	4.07608	3.55789	3.89328	4.26926	4.48196	4.44138
27.9151	3.77548	4.16855	4.49417	3.58047	4.16061	3.52982	4.00528	4.25125	4.49631	4.3251
28.0236	3.80722	4.21066	4.32449	3.4874	3.90182	3.56857	4.10294	4.43008	4.53445	4.45877
28.1326	3.90732	4.16672	4.55734	3.48892	4.03519	3.57956	3.94455	4.31198	4.6019	4.48135
28.2421	3.83743	4.21524	4.56192	3.61069	3.93448	3.60733	4.0303	4.29428	4.65286	4.31198
28.3519	3.86276	4.35715	4.46823	3.53958	3.96683	3.55637	3.84384	4.38919	4.56375	4.44382
28.4621	3.88412	4.3605	4.48013	3.56003	4.11514	3.64517	3.95248	4.44901	4.65652	4.43161
28.5728	3.85605	4.1301	4.45023	3.60886	4.21371	3.53287	4.09012	4.49234	4.57565	4.51065
28.6838	3.97903	4.15787	4.54849	3.54721	4.06021	3.67264	4.0126	4.45969	4.71786	4.45389
28.7953	3.86063	4.1127	4.53415	3.4816	3.9888	3.47336	4.04739	4.30649	4.45023	4.43253
28.9073	3.78799	4.3074	4.58206	3.57864	4.04892	3.58627	4.07639	4.41116	4.57382	4.60709
29.0196	3.9241	4.28909	4.43527	3.52463	4.07974	3.61343	4.048	4.42245	4.55063	4.47006
29.1324	3.85025	4.34738	4.56497	3.54843	3.95493	3.53043	4.06693	4.40445	4.52469	4.46854
29.2456	3.96439	4.24759	4.49142	3.59543	3.95767	3.58322	4.11514	4.42734	4.59946	4.39377
29.3593	3.8884	4.12125	4.4429	3.4761	4.01688	3.64578	3.99673	4.47708	4.58786	4.45663
29.4733	3.86795	4.09409	4.58023	3.5936	4.09988	3.6763	4.10141	4.41971	4.63974	4.52682
29.5879	3.92685	4.27109	4.54147	3.46359	4.04526	3.54538	4.04861	4.43008	4.6257	4.55063
29.7028	3.79501	4.17282	4.54483	3.52036	4.07303	3.66409	3.96286	4.50912	4.65256	4.39346
29.8182	3.92624	4.29581	4.56009	3.72299	4.02054	3.56613	4.04373	4.53629	4.62265	4.46152
29.934	3.88138	4.38919	4.56253	3.68515	4.04587	3.53989	3.9296	4.3956	4.6376	4.57901
30.0503	3.9006	4.30923	4.52499	3.65707	4.07486	3.48007	4.09683	4.43008	4.56711	4.50363
30.167	3.85605	4.24454	4.58817	3.50998	4.05807	3.70499	4.10202	4.38644	4.63974	4.60922
30.2841	3.8533	4.26743	4.64279	3.56644	4.0477	3.71719	4.02176	4.37332	4.58328	4.53934
30.4017	3.92776	4.18716	4.42459	3.582	3.95828	3.71811	3.97903	4.34769	4.59183	4.48837
30.5198	3.91037	4.26071	4.5903	3.54202	4.0834	3.62076	4.05746	4.55215	4.62723	4.62753
30.6383	3.95248	4.32999	4.71176	3.57254	3.9592	3.61313	4.14169	4.45297	4.60464	4.54971
30.7572	4.11301	4.20822	4.67911	3.76846	3.92471	3.58475	3.98849	4.5784	4.68979	4.57565
30.8766	3.81424	4.35074	4.42795	3.52768	4.11942	3.73276	4.05502	4.47678	4.56161	4.53171
30.9965	3.99002	4.31046	4.55154	3.60092	4.12003	3.60977	3.97476	4.45511	4.52927	4.4841
31.1168	3.92654	4.21524	4.56436	3.68393	4.05319	3.76389	4.26407	4.43527	4.69681	4.47556
31.2375	3.98331	4.38797	4.58969	3.6116	4.0773	3.73306	4.10538	4.32175	4.59976	4.43588
31.3588	3.99338	4.35135	4.66599	3.62808	3.96805	3.76572	4.02756	4.50455	4.59213	4.45633
31.4804	4.03152	4.20883	4.58725	3.54843	4.21341	3.78799	3.97446	4.47495	4.61533	4.59793
31.6026	3.91403	4.12857	4.63303	3.68149	4.07608	3.72696	4.16214	4.54575	4.62753	4.67087
31.7252	3.89999	4.31076	4.68918	3.56674	4.06296	3.71597	4.00558	4.45541	4.55734	4.37302
31.8483	3.96011	4.26773	4.47922	3.6879	4.02481	3.69125	4.14078	4.36081	4.66202	4.4841
31.9719	3.83926	4.24179	4.59579	3.71689	4.03732	3.61984	4.11819	4.41971	4.74045	4.45511
32.0959	3.97507	4.34982	4.61533	3.62167	4.1185	3.7468	4.0184	4.48166	4.72794	4.62784
32.2204	4.02298	4.31442	4.61349	3.60886	4.0889	3.58444	4.10477	4.6489	4.61533	4.51401
32.3453	3.96927	4.21066	4.71207	3.75015	4.16214	3.80753	4.01169	4.41574	4.58725	4.6022
32.4708	4.01932	4.40567	4.52713	3.69888	4.12521	3.63022	3.97018	4.50058	4.84024	4.64188
32.5967	3.93143	4.39224	4.66415	3.67935	4.09103	3.59634	4.05411	4.62662	4.82224	4.77676
32.7231	3.84384	4.37241	4.62387	3.68393	4.09927	3.60977	4.13773	4.5076	4.77859	4.60373
32.85	4.00436	4.32358	4.63516	3.67294	4.01199	3.66318	4.07181	4.52866	4.7319	4.59671
32.9774	3.94119	4.40018	4.70413	3.63235	4.12796	3.7413	4.01962	4.51492	4.73038	4.57565
33.1052	4.04587	4.26041	4.55795	3.62198	4.15146	3.72269	4.2424	4.31107	4.77066	4.53873
33.2336	3.97568	4.3663	4.68643	3.88077	4.22104	3.85818	4.13528	4.42429	4.70718	4.55643
33.3624	4.06906	4.35318	4.58481	3.64487	4.17831	3.56125	4.10751	4.54971	4.73831	4.85092
33.4917	3.90305	4.18686	4.49966	3.65097	4.10294	3.6412	4.13651	4.39163	4.70169	4.60861
33.6215	4.04739	4.18259	4.56436	3.72299	4.0834	3.57071	4.19632	4.46091	4.6727	4.72336
33.7518	3.97842	4.3718	4.62051	3.71597	4.10416	3.73795	4.17587	4.51645	4.73434	4.53049
33.8826	4.05106	4.33029	4.62631	3.7706	4.09225	3.73978	4.20609	4.54025	4.72427	4.5903
34.0139	3.98972	4.5137	4.64371	3.77487	4.1066	3.76938	4.09653	4.54178	4.66202	4.50943
34.1457	4.01779	4.28513	4.50851	3.67569	4.10568	3.68668	4.1655	4.40292	4.71817	4.6431
34.278	3.97263	4.28482	4.57901	3.80569	4.14108	3.63419	4.16794	4.45114	4.92294	4.60037
34.4108	4.00803	4.28146	4.55582	3.77487	4.10324	3.59177	4.06509	4.54544	4.66904	4.64767
34.5441	3.94608	4.40811	4.67422	3.7291	4.17435	3.66074	4.03336	4.54025	4.75143	4.66629
34.678	4.08646	4.4722	4.81552	3.73672	4.27017	3.71231	4.16946	4.43222	4.85977	4.82651
34.8123	4.02512	4.43771	4.67789	3.79715	4.10934	3.72208	4.13986	4.48196	4.75082	4.62265
34.9471	4.05807	4.36935	4.72977	3.69675	4.22104	3.71475	4.19327	4.50485	4.74075	4.7081
35.0825	3.98788	4.2662	4.69925	3.73886	4.19174	3.75992	4.16397	4.57321	4.76425	4.70352
35.2183	4.03915	4.3187	4.61075	3.69888	4.1127	3.75717	4.13315	4.61044	4.82285	4.77371
35.3547	4.17953	4.39651	4.6077	3.63571	4.10446	3.85757	4.2778	4.51767	4.74167	4.67819
35.4916	4.05411	4.4838	4.80331	3.79868	4.13254	3.72879	4.19785	4.51859	4.81735	4.63821
35.6291	4.01871	4.42398	4.79385	3.72543	4.24942	3.80417	4.12369	4.45816	4.89456	4.63913
35.767	4.06082	4.39835	4.70718	3.66745	4.18564	3.78189	4.14474	4.44351	4.88113	4.63181
35.9055	4.05502	4.40811	4.71237	3.8179	4.18625	3.73154	4.14108	4.35715	4.83505	4.69772
36.0445	4.07486	4.39041	4.64584	3.70285	4.08157	3.70621	4.25461	4.4664	4.68185	4.74899
36.184	4.09683	4.52866	4.71695	3.7291	4.21738	3.64243	4.10843	4.58878	4.80209	4.56924
36.3241	4.07181	4.42184	4.79141	3.75748	4.19357	3.67996	4.27322	4.45969	4.85489	4.73282
36.4647	4.17709	4.43405	4.67026	3.76236	4.07516	3.79166	4.14383	4.5195	4.6965	4.72366
36.6058	4.04037	4.35684	4.74014	3.75778	4.22256	3.80905	4.13956	4.43405	4.72794	4.60037
36.7475	3.99033	4.40506	4.85641	3.77731	4.18442	3.75473	4.0715	4.42612	4.785	4.68399
36.8897	4.08829	4.36966	4.60129	3.8237	4.29764	3.68332	4.2067	4.67667	4.94522	4.7963
37.0324	4.19327	4.46518	4.75143	3.89999	4.26682	3.60916	4.01535	4.56284	4.90646	4.58084
37.1757	3.94974	4.35928	4.71359	3.8002	4.14932	3.74161	4.15268	4.50058	4.84787	4.76089
37.3195	3.92654	4.52133	4.65164	3.80722	4.23386	3.76328	4.16183	4.47952	4.83963	4.65652
37.4639	4.20151	4.47098	4.63028	3.90457	4.23569	3.68668	4.19907	4.45999	4.78836	4.6669
37.6089	4.03488	4.43344	4.67667	3.95432	4.10416	3.87405	4.14169	4.62692	4.80057	4.63303
37.7543	4.03732	4.43344	4.67911	3.82523	4.207	3.80905	4.20517	4.543	5.00229	4.58572
37.9004	4.15329	4.37332	4.80759	3.87985	4.27261	3.8533	4.19296	4.62326	4.88022	4.68307
38.047	4.09042	4.39774	4.74869	3.75931	4.27505	3.89542	4.1716	4.5784	4.93637	4.67697
38.1941	4.08615	4.42307	4.68002	3.70956	4.10538	3.76999	4.22623	4.60709	4.81064	4.75967
38.3419	4.08615	4.48502	4.82346	3.78525	4.3248	3.8533	4.10721	4.51187	4.97055	4.73373
38.4901	4.06143	4.54391	4.78775	3.72635	4.2894	3.77396	4.15756	4.49417	4.90952	4.75266
38.639	4.01566	4.36966	4.77982	3.78525	4.15298	3.76114	4.16275	4.54666	4.94675	4.76486
38.7884	4.10446	4.53476	4.78989	3.70071	4.26407	3.89664	4.25339	4.53384	4.9794	4.74869
38.9384	4.16092	4.45816	4.57382	3.91861	4.23019	3.80142	4.17191	4.6019	4.86893	4.9321
39.0889	4.00314	4.43375	4.78317	3.83652	4.21982	3.8121	4.19266	4.63303	4.74564	4.74442
39.2401	4.15939	4.45084	4.73221	3.87192	4.16672	3.84232	4.21127	4.608	4.84573	4.75876
39.3917	4.24423	4.38431	4.77554	3.67142	4.19907	3.71384	4.14413	4.71848	4.85336	4.74594
39.544	4.11301	4.40201	4.78653	3.87253	4.22653	3.65768	4.05502	4.45969	4.83627	4.83261
39.6969	4.01901	4.5369	4.83017	3.9357	4.15421	3.88474	4.16855	4.73892	4.85001	4.68155
39.8503	4.27017	4.48074	4.54056	3.88596	4.2485	3.83621	4.04099	4.60861	4.67972	4.76517
40.0043	4.27414	4.51584	4.68033	3.86948	4.3309	3.77151	4.09103	4.58603	4.89792	4.82651
40.1589	4.21829	4.37149	4.86191	3.93265	4.31931	3.7471	4.12796	4.57352	4.72458	4.8616
40.3141	4.14017	4.50668	4.72763	3.7941	4.25705	3.82553	4.03336	4.53049	5.03494	4.84879
40.4699	4.35806	4.51279	4.92416	3.94119	4.19357	3.76816	4.04526	4.59641	4.95499	4.72092
40.6263	4.3251	4.34616	4.78592	3.79471	4.31412	3.96591	4.15512	4.63913	5.02609	4.75143
40.7833	4.27658	4.46243	4.87534	3.90671	4.28482	3.85788	4.21005	4.66049	5.09567	4.70566
40.9409	4.26987	4.56894	4.71207	3.87253	4.20151	3.96011	4.25369	4.62448	4.9971	4.86069
41.099	4.26041	4.57779	4.87259	3.85849	4.17801	3.98392	4.20578	4.65378	4.95529	4.76212
41.2578	4.27322	4.54788	4.72519	3.93448	4.27261	3.86246	4.26743	4.56436	5.0676	4.76089
41.4172	4.142	4.6257	4.75388	3.92258	4.30344	3.85208	4.0773	4.61624	5.04013	4.67728
41.5772	4.29611	4.38431	4.85397	3.97964	4.29245	3.83408	4.2363	4.51797	5.08041	4.70657
41.7378	4.2308	4.44992	4.8085	3.85757	4.10995	3.75565	4.24637	4.66354	5.04074	4.71817
41.899	4.24332	4.45724	4.8497	3.87192	4.27048	3.8353	4.27383	4.45908	4.95804	4.6843
42.0608	4.26651	4.63303	4.90707	3.8884	4.36539	3.90366	4.37454	4.65134	4.9614	4.62723
42.2233	4.32327	4.53293	4.83749	3.91281	4.15665	3.8588	4.18533	4.54788	4.97726	4.87991
42.3863	4.11209	4.50394	4.72305	3.94455	4.42337	3.83133	4.4191	4.5903	5.02579	4.77005
42.55	4.24362	4.56375	4.89975	3.86459	4.36264	3.81241	4.37912	4.50607	5.04562	4.85001
42.7143	4.36508	4.61777	4.83719	4.01901	4.2543	3.78647	4.12399	4.70016	5.01266	4.80545
42.8792	4.27292	4.46884	4.88266	3.82339	4.32968	3.88809	4.16977	4.78745	4.99252	4.79843
43.0448	4.23203	4.6312	4.78806	3.82889	4.25308	3.84689	4.28207	4.66904	4.98428	4.79172
43.2109	4.34189	4.50363	4.72122	3.93936	4.34494	3.88687	4.25522	4.75601	5.06149	4.80881
43.3778	4.22409	4.63943	4.77036	3.89206	4.32632	3.87344	4.25705	4.66599	4.99954	4.80362
43.5452	4.24454	4.54422	4.90219	3.91098	4.36081	3.89328	4.22867	4.61411	5.06119	4.84665
43.7133	4.18503	4.51492	4.86832	3.92624	4.23355	3.90701	4.2012	4.65103	5.13535	4.84207
43.882	4.3251	4.59976	4.85031	4.00467	4.27109	3.93753	4.20517	4.69376	5.03128	4.95895
44.0514	4.30984	4.46304	4.76028	3.89755	4.35959	3.89114	4.35471	4.64401	5.06882	4.79416
44.2214	4.31961	4.5668	4.89944	3.9296	4.35501	3.86368	4.36935	4.65225	5.04013	4.82346
44.3921	4.23386	4.54941	4.95346	3.9476	4.3364	3.95035	4.17679	4.72519	5.0676	4.88083
44.5634	4.40598	4.65225	4.9147	3.95432	4.50119	3.94028	4.20181	4.75693	4.97726	4.82925
44.7354	4.21402	4.63303	4.83078	3.94058	4.32541	3.91434	4.23019	4.53751	4.98032	4.82681
44.908	4.18411	4.31931	4.72824	3.89725	4.28055	3.86276	4.19357	4.65164	4.95102	4.88235
45.0813	4.16428	4.61075	4.8851	3.97232	4.29337	3.86581	4.24515	4.74319	4.93912	4.92752
45.2552	4.33609	4.48471	4.75296	3.86032	4.29581	3.94394	4.26407	4.69986	5.04379	4.81918
45.4298	4.20029	4.57596	5.01358	4.01169	4.31564	3.88351	4.30832	4.55948	5.13657	4.86923
45.6051	4.33792	4.49692	4.94125	4.04099	4.36142	3.94119	4.20151	4.62692	5.08774	4.86313
45.781	4.25735	4.57779	4.7731	3.9949	4.40598	3.88626	4.22562	4.70261	5.10757	4.84573
45.9576	4.34494	4.56619	4.86099	3.97659	4.37698	3.84476	4.19693	4.72061	5.01053	4.89822
46.1349	4.36539	4.68185	4.80576	4.05594	4.4371	3.92838	4.34891	4.66324	5.12558	4.93576
46.3129	4.41574	4.42032	4.96292	3.99338	4.38583	3.79349	4.26071	4.66629	5.07553	5.00229
46.4915	4.28177	4.58481	4.81918	3.8475	4.36996	4.0303	4.28055	4.62387	5.06546	4.85031
46.6708	4.31137	4.70078	4.77402	3.98819	4.45236	3.98087	4.01962	4.69223	5.09964	4.8793
46.8508	4.42459	4.77127	4.78317	4.02847	4.34402	4.12064	4.44931	4.73495	5.0853	4.98489
47.0315	4.29581	4.58511	4.84329	4.02847	4.52896	3.78128	4.29306	4.62204	5.08255	4.99374
47.2128	4.38278	4.6553	4.93942	3.99368	4.45847	4.02664	4.33548	4.69864	5.21591	4.8494
47.3949	4.32297	4.77341	4.98642	4.10049	4.34067	4.06998	4.32877	4.59579	5.09811	4.79813
47.5776	4.36783	4.55002	4.88297	3.96622	4.37454	3.93631	4.26102	4.61563	5.26352	4.89365
47.7611	4.40201	4.65042	4.75479	4.07211	4.37851	3.94394	4.23111	4.66354	5.22324	4.9968
47.9452	4.34341	4.5192	4.93057	4.077	4.42337	3.83682	4.25766	4.60678	5.24368	4.92111
48.1301	4.33884	4.7612	4.99405	4.11636	4.48196	3.90335	4.3663	4.70871	5.10757	5.01236
48.3156	4.36966	4.70932	4.87991	3.88443	4.48532	4.02328	4.25217	4.8378	5.09171	4.81369
48.5019	4.32968	4.67239	5.00381	4.06418	4.56223	3.97263	4.37912	4.63486	5.05447	4.91379
48.6889	4.17587	4.72916	4.95377	4.07913	4.3779	3.96347	4.37912	4.6376	5.04013	4.84055
48.8765	4.36722	4.76761	4.9498	4.19449	4.37057	3.96133	4.26559	4.72397	5.02548	4.88785
49.0649	4.20731	4.65714	5.02029	4.01718	4.31808	3.98178	4.4191	4.77066	5.00015	5.09048
49.254	4.35074	4.66965	4.81918	4.01138	4.32205	3.89633	4.20975	4.7554	5.14908	4.96536
49.4439	4.30984	4.9501	5.02243	4.02206	4.53232	3.95279	4.41513	4.73129	5.27054	5.03433
49.6344	4.39163	4.70444	4.96811	4.11819	4.43985	4.03122	4.31076	4.6907	5.15366	4.8735
49.8257	4.46365	4.67484	4.72702	4.16061	4.50272	3.93295	4.28848	4.79965	5.12833	4.85062
50.0177	4.52896	4.61594	5.02335	4.11026	4.51645	4.0654	4.3132	4.71024	5.18448	4.87656
50.2104	4.45053	4.58542	4.8024	4.07486	4.4249	4.04617	4.28391	4.6785	5.0621	4.93759
50.4039	4.41818	4.5845	4.96994	4.0004	4.50058	3.97263	4.43314	4.65652	5.16312	4.9678
50.5981	4.48929	4.57565	4.9791	4.22256	4.48135	4.00681	4.50912	4.89487	5.10971	5.10788
50.793	4.44717	4.67789	5.09171	4.10965	4.4191	4.07455	4.38675	4.7728	5.13107	4.96597
50.9887	4.40506	4.77554	5.17746	4.02512	4.54422	4.03336	4.36691	4.76547	5.18326	4.97879
51.1852	4.39285	4.68674	4.88113	3.91159	4.4429	3.96805	4.34341	4.80453	5.1561	4.89517
51.3824	4.31992	4.85062	5.05966	4.24728	4.30191	3.99185	4.35501	4.78561	4.97421	4.97025
51.5803	4.26132	4.80331	4.98123	4.29092	4.41696	4.13773	4.29489	4.80545	5.17838	5.07645
51.779	4.39865	4.70505	5.08987	4.18686	4.54361	3.97903	4.32358	4.77737	5.05569	5.08102
51.9784	4.56589	4.7081	5.04013	4.19846	4.43649	4.03763	4.49417	4.83444	5.11642	5.06058
52.1786	4.5137	4.83353	4.94553	4.17252	4.46304	4.0239	4.41788	4.65866	5.21225	5.03372
52.3796	4.61441	4.70932	5.13474	4.11819	4.54514	4.10416	4.46793	4.78928	5.22354	5.1091
52.5813	4.34433	4.68491	5.04532	4.12582	4.57138	3.98178	4.38583	4.61624	5.24277	4.8909
52.7838	4.49203	4.54575	4.99924	4.02542	4.37271	4.09042	4.31442	4.77249	5.21744	5.10544
52.9871	4.4783	4.57291	5.05539	4.09714	4.46365	4.08035	4.38095	4.81522	5.26291	4.99954
53.1911	4.47433	4.59549	5.02151	4.24393	4.54147	3.96194	4.40414	4.87869	5.18753	5.0795
53.3959	4.47372	4.69925	5.14236	4.0123	4.5253	4.13773	4.31473	4.71237	5.11246	4.97604
53.6015	4.40811	4.66934	5.10086	4.08615	4.37088	4.08249	4.30466	4.70596	5.20248	5.13107
53.8079	4.68338	4.74747	5.09293	4.18289	4.47769	4.01596	4.3187	4.81186	5.29587	5.02975
54.0151	4.50882	4.64706	5.05417	4.207	4.58542	4.0184	4.57169	4.84665	5.2684	5.02121
54.223	4.64066	4.65195	5.05661	4.2009	4.69559	4.07974	4.33853	4.89304	5.30746	5.03433
54.4318	4.45969	4.72427	5.09995	4.21799	4.56863	3.98453	4.33395	4.65775	5.44418	5.0737
54.6413	4.5192	4.79233	5.13779	4.28513	4.44626	4.10538	4.46915	4.88571	5.32059	5.16739
54.8517	4.49905	4.84482	4.96719	4.17862	4.63516	3.90762	4.33304	4.73434	5.22873	5.13992
55.0628	4.53842	4.68796	5.15793	4.21677	4.51828	4.17496	4.3367	4.75662	5.26016	5.27786
55.2748	4.59641	4.76639	4.9144	4.13956	4.4841	4.05167	4.42612	4.76181	5.33493	5.14694
55.4875	4.50089	4.72397	5.02914	4.25003	4.45328	3.94424	4.52133	4.89273	5.20462	5.30991
55.7011	4.52255	4.83261	4.95987	4.18137	4.71024	4.0303	4.33853	4.88693	5.46494	5.09232
55.9155	4.53384	4.82986	5.08133	4.09134	4.60892	4.04617	4.32541	4.95499	5.46768	5.07645
56.1306	4.57901	4.81003	5.12375	4.15909	4.53842	4.08585	4.48471	4.60342	5.20554	5.11429
56.3466	4.57901	4.91653	5.1268	4.15146	4.50912	4.01718	4.37271	4.93698	5.27054	5.06668
56.5635	4.53751	4.80637	5.11551	4.17191	4.65073	4.15421	4.39896	4.8555	5.29129	5.11032
56.7812	4.69986	4.78043	5.04898	4.26193	4.5961	4.02817	4.33456	4.74075	5.28122	5.00992
56.9996	4.48288	4.89365	4.88724	4.21494	4.62723	4.10812	4.5134	4.93332	5.41397	5.09415
57.219	4.52286	4.85794	5.18692	4.26834	4.64981	4.048	4.43802	4.85428	5.33859	5.10239
57.4391	4.61533	4.70352	4.99924	4.27811	4.41208	4.07272	4.41879	4.85489	5.28	5.07095
57.6601	4.51523	4.81308	5.00748	4.20059	4.60922	4.1008	4.48532	4.92661	5.28122	5.12711
57.882	4.53934	4.785	5.10818	4.21249	4.53659	4.10965	4.34891	4.8082	5.28885	5.00259
58.1046	4.64035	4.76486	5.11154	4.18991	4.68063	4.2186	4.50607	4.87076	5.38467	5.23636
58.3282	4.74777	4.75174	5.11063	4.26987	4.46152	4.13651	4.36234	4.76974	5.22415	5.12131
58.5525	4.62662	4.73648	5.056	4.26865	4.4313	4.27994	4.34891	4.8317	5.21866	5.15793
58.7778	4.56375	4.85855	5.09506	4.27048	4.73465	4.32785	4.36905	4.93637	5.3627	5.02853
59.0039	4.58298	4.92325	5.17166	4.24179	4.74808	4.02908	4.43527	4.87381	5.22446	5.0209
59.2308	4.68948	4.84787	5.26535	4.36905	4.57138	4.01749	4.36386	4.81644	5.30533	5.0325
59.4586	4.57718	4.83475	5.18967	4.25552	4.73587	4.26193	4.48196	4.86496	5.39291	5.10544
59.6873	4.61197	4.83017	5.14267	4.24515	4.62357	4.20914	4.55063	4.7612	5.34988	5.10941
59.9169	4.43558	4.879	5.16373	4.40628	4.51309	4.12857	4.30527	4.85672	5.41	5.1622
60.1473	4.62784	4.82956	5.10544	4.43405	4.65286	4.07974	4.32236	4.85123	5.41428	5.10727
60.3786	4.65591	4.9617	5.07553	4.25064	4.53903	4.10873	4.44168	4.89517	5.47714	5.09415
60.6108	4.62723	4.78928	5.09598	4.41055	4.62448	4.23538	4.49295	4.78043	5.27237	5.1268
60.8439	4.53384	4.87534	5.0502	4.2247	4.52957	4.20242	4.4252	4.92935	5.29373	5.21103
61.0778	4.58359	4.82712	5.28671	4.30099	4.72458	4.12338	4.37088	4.93637	5.4155	5.21133
61.3127	4.65042	4.90494	5.13168	4.40964	4.64767	4.14352	4.51889	4.87198	5.43564	5.20767
61.5484	4.56741	4.86954	5.19913	4.38217	4.61319	4.17038	4.54514	4.66568	5.25223	5.13443
61.7851	4.86313	4.9379	5.08102	4.37119	4.53506	4.19205	4.51157	4.82895	5.09201	5.23819
62.0226	4.73038	4.8735	5.18112	4.32816	4.71542	4.05045	4.52194	4.85184	5.46494	5.12283
62.2611	4.6312	4.7197	5.20889	4.33426	4.69284	4.17221	4.47311	5.04593	5.32272	5.12558
62.5004	4.71268	4.9144	5.23972	4.42062	4.63181	4.18259	4.48166	4.90738	5.35629	5.17441
62.7407	4.79172	4.79477	5.20767	4.31686	4.65927	4.25461	4.4957	4.90952	5.27328	5.16098
62.9818	4.71268	4.94339	5.27573	4.31534	4.68613	4.21982	4.45389	4.92142	5.3746	5.19608
63.2239	4.61838	5.03891	5.20401	4.3544	4.52682	4.25369	4.45358	4.76944	5.49606	5.20065
63.467	4.92325	4.96506	5.19272	4.32205	4.65958	4.20425	4.54514	5.02914	5.47775	5.23453
63.7109	4.61227	4.95987	4.98398	4.40659	4.81857	4.20944	4.43741	4.73404	5.54733	5.31754
63.9558	4.62051	4.9971	5.26962	4.17984	4.5787	4.18747	4.39713	4.73953	5.23758	5.29007
64.2016	4.67239	4.85977	5.28671	4.46671	4.63516	4.12003	4.5433	4.944	5.25742	5.1741
64.4483	4.64828	4.87106	5.30624	4.22134	4.62326	4.19357	4.53506	4.84573	5.41519	5.10849
64.696	4.45847	4.85825	5.02487	4.31076	4.78439	4.21036	4.44931	4.89944	5.23087	5.10208
64.9446	4.6077	5.04623	5.11612	4.33609	4.88602	4.2244	4.57901	5.00809	5.41702	5.24338
65.1942	4.78104	5.13016	5.29709	4.32632	4.63425	4.27444	4.40231	4.98978	5.40787	5.14175
65.4447	4.71085	4.91745	5.05844	4.47464	4.77158	4.31076	4.59244	4.95255	5.31357	5.16312
65.6962	4.65286	5.02579	5.23636	4.50211	4.60831	4.12888	4.60922	4.90494	5.33981	5.22659
65.9487	4.72672	4.99191	5.2684	4.46701	4.67819	4.1243	4.47281	4.82559	5.38925	5.19943
66.2021	4.57748	4.9202	5.25101	4.40323	4.78531	4.3187	4.53476	4.81064	5.42191	5.1976
66.4564	4.64279	4.88724	5.32944	4.33823	4.66202	4.28299	4.52316	5.00778	5.36453	5.21317
66.7117	4.8381	5.00046	5.26138	4.45572	4.65256	4.30252	4.51614	4.92233	5.39261	5.24429
66.968	4.76974	5.05997	5.32761	4.38858	4.76669	4.06845	4.48471	5.04471	5.56778	5.22629
67.2253	4.71481	4.97849	5.22537	4.42581	4.75693	4.27963	4.44992	4.94034	5.29861	5.31418
67.4836	4.83963	4.99557	5.32394	4.41544	4.62906	4.21463	4.45694	4.9617	5.46188	5.07217
67.7428	4.56619	5.00168	5.22873	4.24759	4.65775	4.30283	4.46121	4.9852	5.47592	5.25558
68.0031	4.72549	4.98947	5.27267	4.57962	4.87656	4.2363	4.57932	4.91653	5.61508	5.35416
68.2643	4.80515	4.86191	5.32883	4.39224	4.69894	4.18442	4.58694	4.8909	5.4216	5.18661
68.5265	4.70688	4.944	5.3212	4.34555	4.8082	4.18289	4.47586	5.16464	5.54611	5.14633
68.7897	4.71878	4.97513	5.30685	4.49081	4.67422	4.21066	4.59671	4.91867	5.44144	5.29434
69.0539	4.74258	5.01541	5.20859	4.40598	4.59854	4.23294	4.45999	4.93179	5.40115	5.1738
69.3191	4.93149	4.9733	5.41702	4.34555	4.68643	4.29947	4.47861	5.02396	5.34958	5.35782
69.5854	4.80515	4.98856	5.42618	4.31198	4.80362	4.35928	4.62326	4.90768	5.35355	5.22629
69.8526	4.84329	5.01907	5.21347	4.2952	4.85764	4.24698	4.35318	5.07187	5.45059	5.41367
70.1209	4.88113	4.96628	5.46188	4.49753	4.77493	4.29031	4.53873	4.96353	5.56564	5.19852
70.3902	4.88449	5.00107	5.43747	4.57016	4.92264	4.28055	4.51157	4.85184	5.42343	5.26566
70.6605	4.69498	5.00198	5.32913	4.40353	4.68582	4.26559	4.67545	5.12161	5.44144	5.29495
70.9318	4.69742	5.04623	5.28152	4.45938	4.84818	4.19754	4.56161	5.09567	5.56747	5.1796
71.2042	4.91776	5.16891	5.37338	4.46548	4.85367	4.24973	4.71756	5.03189	5.49973	5.16342
71.4776	4.79721	5.03372	5.3157	4.47586	4.72427	4.38004	4.5665	5.08591	5.58243	5.12344
71.752	4.77127	4.85733	5.37491	4.38828	4.81247	4.23782	4.65317	4.9855	5.57999	5.29312
72.0275	4.88968	5.00137	5.24399	4.56192	4.70963	4.30313	4.54697	5.01694	5.39841	5.21255
72.3041	4.84634	5.21103	5.43747	4.5015	4.7023	4.33578	4.6315	4.98062	5.53757	5.29404
72.5816	4.8674	5.12405	5.37979	4.53018	4.80057	4.28818	4.52591	5.02426	5.71548	5.33585
72.8603	4.70047	5.00504	5.40634	4.57809	4.8024	4.24393	4.52682	5.01633	5.57663	5.30655
73.14	4.78561	5.14755	5.32791	4.42673	4.82285	4.28635	4.45511	5.02304	5.504	5.24338
73.4208	4.77982	5.11215	5.46982	4.5018	4.9379	4.28055	4.59152	5.056	5.51682	5.20828
73.7027	4.91653	5.14664	5.34378	4.48196	4.7905	4.26254	4.44168	5.01328	5.52383	5.27573
73.9856	4.89365	5.13657	5.27145	4.48502	4.82559	4.35532	4.62723	5.02182	5.41824	5.22903
74.2696	4.92996	5.26077	5.39566	4.62204	4.88968	4.384	4.61777	4.9382	5.43991	5.26657
74.5546	4.91074	5.03799	5.37155	4.4191	4.84085	4.41635	4.61044	4.95438	5.73196	5.32089
74.8408	4.85764	5.13535	5.35934	4.39713	4.69803	4.3132	4.7673	4.96414	5.58304	5.36362
75.1281	5.01022	4.94553	5.39413	4.48685	4.75388	4.29062	4.59061	5.11398	5.43869	5.35141
75.4164	4.85306	5.08743	5.30533	4.58054	4.84573	4.35867	4.67575	4.99313	5.38406	5.39749
75.7059	4.88998	5.12161	5.38376	4.52194	4.72214	4.31442	4.5665	5.14145	5.63736	5.18936
75.9964	5.05325	5.03555	5.41122	4.5372	4.79416	4.18686	4.56528	5.15091	5.54123	5.4628
76.2881	4.91959	5.19669	5.40329	4.5433	4.94278	4.30038	4.7377	4.90799	5.56381	5.30197
76.5808	4.96628	5.15701	5.48386	4.56375	4.77188	4.31076	4.69589	5.13138	5.53238	5.31967
76.8747	4.96231	5.14053	5.50674	4.75082	4.75174	4.28421	4.65775	5.11307	5.52689	5.45181
77.1697	4.95316	5.15182	5.40359	4.49265	4.84543	4.3721	4.54208	5.17471	5.59952	5.36575
77.4658	4.93698	5.01572	5.41733	4.64035	4.84909	4.40964	4.65012	5.12741	5.61111	5.32639
77.7631	4.93912	5.12131	5.61172	4.59305	4.99649	4.29733	4.61014	4.92142	5.59372	5.29953
78.0615	4.95132	5.15274	5.37399	4.68124	4.91653	4.36142	4.79477	5.20126	5.58853	5.40817
78.361	4.93607	5.22964	5.46677	4.49509	4.81857	4.32846	4.60678	5.08682	5.59036	5.41092
78.6616	4.85336	5.1445	5.44998	4.66873	4.81094	4.48532	4.6965	5.2092	5.54123	5.46982
78.9634	4.91135	5.11307	5.51712	4.58298	4.83139	4.27231	4.43588	5.13687	5.61478	5.48264
79.2664	4.92447	5.14694	5.54001	4.61411	4.95834	4.42703	4.67361	5.11459	5.42099	5.33218
79.5705	4.9733	5.04593	5.43381	4.74747	4.82407	4.50089	4.60068	5.17746	5.55435	5.27969
79.8758	4.99252	5.2034	5.42099	4.58298	4.80972	4.33731	4.79141	5.10605	5.63339	5.44388
80.1822	4.83994	5.14023	5.46646	4.58298	4.86679	4.44107	4.72519	5.06943	5.54062	5.34683
80.4898	5.10574	5.22903	5.4689	4.45023	4.97971	4.53598	4.6846	5.09598	5.72617	5.37949
80.7985	4.98398	5.31235	5.43655	4.74747	5.06302	4.37149	4.55948	5.24704	5.68985	5.48691
81.1085	4.80148	5.16922	5.40512	4.65927	4.91623	4.2009	4.7319	5.0444	5.49515	5.37613
81.4196	5.00565	5.19638	5.35599	4.63913	4.92111	4.35654	4.64706	5.05295	5.49271	5.21378
81.7319	4.79721	5.26047	5.38437	4.53262	4.76364	4.45236	4.84177	5.22018	5.81467	5.35721
82.0454	4.97787	5.10391	5.33859	4.60129	4.90982	4.39804	4.57413	5.05112	5.70877	5.48233
82.3601	4.9202	5.18265	5.40604	4.55734	4.84879	4.31656	4.71329	5.20859	5.63675	5.32333
82.676	4.97238	5.2623	5.52048	4.69803	4.86221	4.49265	4.58664	5.13351	5.50095	5.3801
82.9931	5.03189	5.27206	5.51804	4.6077	4.82712	4.53415	4.64828	5.08835	5.51254	5.44052
83.3114	5.01297	5.21835	5.56564	4.65561	4.94308	4.35349	4.76151	5.07462	5.54352	5.34683
83.6309	5.0148	5.23117	5.37918	4.74869	4.88358	4.47739	4.70261	5.15427	5.64072	5.40695
83.9516	5.06363	5.28366	5.6636	4.69498	5.04715	4.43039	4.81308	5.08102	5.73151	5.46616
84.2735	5.0679	5.15305	5.5748	4.56741	4.99466	4.45236	4.64096	5.23392	5.64529	5.46982
84.5967	5.00504	5.16983	5.5397	4.61105	5.02457	4.3306	4.70535	5.13962	5.51559	5.3212
84.9211	4.92294	5.35873	5.46371	4.67148	4.8027	4.496	4.78928	5.11398	5.70419	5.46005
85.2467	5.1091	5.15335	5.4332	4.58633	4.93912	4.37332	4.65134	5.26108	5.64362	5.40085
85.5736	4.95224	5.22446	5.49515	4.69223	4.85733	4.38644	4.86069	5.21713	5.62592	5.21774
85.9017	4.91135	5.11612	5.51987	4.54849	5.03159	4.3956	4.74716	5.1152	5.75211	5.49759
86.2311	5.01511	5.26962	5.49606	4.76028	4.97635	4.53018	4.6727	5.00504	5.6662	5.4158
86.5617	5.13687	5.12375	5.7164	4.7374	5.03799	4.50699	4.65744	5.14206	5.65964	5.40237
86.8936	5.07675	5.20859	5.59616	4.77493	5.11856	4.48135	4.75815	5.13809	5.80215	5.29678
87.2268	5.04044	5.23758	5.58975	4.69742	4.93851	4.5372	4.73373	5.27786	5.68207	5.31174
87.5612	5.23056	5.22354	5.65079	4.65134	4.96017	4.42612	4.64035	5.1384	5.70404	5.32181
87.8969	5.07309	5.38223	5.47806	4.59946	5.10239	4.49722	4.84879	5.32364	5.70221	5.53024
88.2338	5.13077	5.34348	5.55649	4.56985	4.88235	4.55551	4.90707	5.16342	5.84366	5.43167
88.5721	4.88083	5.46341	5.56259	4.77554	5.18051	4.48868	4.61746	5.1445	5.70572	5.43045
88.9116	5.08011	5.2626	5.66391	4.68887	4.99619	4.41422	4.66263	5.16556	5.7222	5.56259
89.2525	5.15945	5.28854	5.78049	4.79141	4.95071	4.3837	4.73373	5.20279	5.80826	5.50522
89.5946	5.03342	5.23056	5.84274	4.69498	5.01389	4.38919	4.70932	5.17227	5.80017	5.55618
89.938	4.99496	5.36667	5.71091	4.7731	4.93607	4.68124	4.77951	5.02182	5.75836	5.49728
90.2828	5.30899	5.47714	5.4744	4.79904	5.03036	4.39804	4.86526	5.22171	5.70114	5.47348
90.6288	5.15854	5.33829	5.6459	4.76425	5.06363	4.53995	4.90067	5.23453	5.73242	5.50674
90.9762	5.1561	5.2742	5.73807	4.73373	4.75784	4.48532	4.84512	5.23422	5.71945	5.55374
91.3249	5.06546	5.13962	5.58304	4.86832	5.09048	4.45938	4.81369	5.19547	5.58319	5.61111
91.6749	5.14877	5.38376	5.69839	4.79538	5.13687	4.60403	4.77432	5.13199	5.74905	5.43106
92.0263	5.12375	5.28885	5.78476	4.82101	5.00748	4.58176	4.85855	5.1857	5.77133	5.52292
92.379	5.31906	5.35141	5.67123	4.69559	5.03281	4.48044	4.82132	5.18082	5.72876	5.41733
92.733	5.18448	5.18417	5.53818	4.69833	4.98459	4.45419	4.59763	5.34775	5.70206	5.32303
93.0884	5.08774	5.36209	5.47775	4.74411	4.98703	4.6254	4.81277	5.33432	5.8049	5.4686
93.4451	5.17105	5.40512	5.61569	4.74594	4.93912	4.5491	4.67392	5.056	5.69473	5.48569
93.8032	5.26535	5.29373	5.61325	4.80148	5.00046	4.64584	4.8436	5.26871	5.72601	5.66818
94.1627	5.2446	5.3978	5.43961	4.60098	4.9852	4.57108	4.89182	5.22202	5.57617	5.54123
94.5235	5.121	5.42892	5.68588	4.74808	4.98459	4.5076	4.86282	5.10513	5.88562	5.54276
94.8857	5.27817	5.31723	5.60013	4.6788	5.15701	4.72733	4.84543	5.14084	5.69839	5.5687
95.2493	5.12009	5.28671	5.68741	4.73831	4.9263	4.60831	4.74472	5.24551	5.6955	5.48508
95.6142	5.26291	5.37308	5.68253	4.64828	4.83871	4.56955	4.94522	5.24521	5.70129	5.42313
95.9806	5.28305	5.34134	5.54337	4.82834	5.05325	4.61136	4.84055	5.39719	5.65674	5.522
96.3483	5.23239	5.31845	5.82016	4.74258	5.07217	4.46365	4.87198	5.12436	5.71014	5.45364
96.7175	5.32578	5.31723	5.64758	4.91959	5.03006	4.61014	4.75052	5.1329	5.66116	5.6105
97.088	5.18906	5.3569	5.63248	4.8558	5.18692	4.52988	4.75174	5.2739	5.7164	5.50064
97.46	5.06851	5.34439	5.63278	4.77249	4.98245	4.46854	4.82285	5.33127	5.63309	5.63461
97.8334	4.99741	5.34592	5.6868	4.77737	5.19516	4.54666	4.76639	5.32425	5.68054	5.4747
98.2082	5.19333	5.36819	5.69641	4.74686	5.16312	4.64645	4.84421	5.23178	5.64468	5.43808
98.5844	5.2742	5.49973	5.62073	4.89517	5.0383	4.61044	4.71664	5.14755	5.88242	5.54916
98.9621	5.29465	5.3566	5.76401	4.86557	5.16922	4.65073	4.77036	5.22171	5.73532	5.58273
99.3412	5.20096	5.45547	5.70526	4.65775	5.0206	4.64645	4.87106	5.27786	5.82245	5.47226
99.7217	5.21042	5.32883	5.77011	4.78622	5.1265	4.54422	4.67728	5.29953	5.68695	5.53268
100.104	5.22385	5.34744	5.70801	4.75052	5.11551	4.70901	4.85764	5.42465	5.74554	5.41794
100.487	5.10513	5.45029	5.79865	4.80759	5.07339	4.76273	4.86862	5.21225	5.94437	5.48141
100.872	5.32242	5.49149	5.6488	4.80515	5.08347	4.70901	4.85977	5.36484	5.84534	5.45212
101.258	5.17868	5.56473	5.74539	4.86191	5.14328	4.6965	4.90189	5.43076	5.84824	5.52536
101.646	5.37979	5.40085	5.72464	4.85672	5.21927	4.66202	4.83078	5.23819	5.70114	5.33188
102.036	5.28976	5.53543	5.67978	4.91714	5.16953	4.72336	4.76364	5.31326	5.84167	5.48264
102.426	5.27786	5.38406	5.79163	4.91714	5.1564	4.69681	4.90891	5.46585	5.92621	5.56381
102.819	5.25436	5.36179	5.67322	4.85519	5.09079	4.76181	4.88297	5.33554	5.63858	5.50552
103.212	5.17838	5.43655	5.80505	4.9144	4.99222	4.58633	4.82193	5.37674	5.85831	5.59067
103.608	5.07187	5.47165	5.7135	4.75967	5.13535	4.59641	4.91928	5.30777	5.91949	5.55832
104.005	5.33188	5.57816	5.7869	4.767	5.31204	4.76303	4.8082	5.36118	5.90408	5.56137
104.403	5.39383	5.48019	5.80154	4.91501	5.24063	4.68735	4.96536	5.31937	5.80566	5.63766
104.803	5.30502	5.63583	5.9021	4.82864	5.19821	4.59457	4.74228	5.43411	6.00494	5.58304
105.204	5.23819	5.55466	5.70633	4.93088	5.23178	4.75296	4.91043	5.25986	5.77026	5.65598
105.607	5.38467	5.47226	5.80048	4.83841	5.11032	4.67056	4.87167	5.26993	5.89432	5.70755
106.011	5.31723	5.61111	5.68954	4.85641	5.1265	4.61349	4.90158	5.38162	5.8606	5.57419
106.417	5.21072	5.47043	5.85892	4.75845	5.11032	4.73862	4.78622	5.49606	5.72479	5.46097
106.825	5.45273	5.36331	5.7959	4.91867	5.14877	4.70566	4.85825	5.32059	5.69351	5.69992
107.234	5.3215	5.49179	5.90179	4.76151	5.15518	4.5845	5.09048	5.56046	5.858	5.61447
107.644	5.27451	5.38956	5.76935	4.84634	5.10941	4.63455	4.93454	5.24643	5.83679	5.68466
108.057	5.34775	5.46036	5.94925	4.91257	5.08072	4.64066	5.00473	5.44449	5.77209	5.49515
108.47	5.44968	5.46219	5.99594	5.03342	5.09476	4.54056	4.85367	5.39047	5.89127	5.60043
108.886	5.31265	5.58792	5.82474	4.96811	5.27298	4.68704	4.83383	5.34103	5.95367	5.65628
109.302	5.36942	5.5455	5.74432	4.86038	5.1149	4.68369	4.767	5.24429	5.75623	5.67429
109.721	5.31967	5.46402	5.85861	4.93515	5.14877	4.7673	4.83322	5.3566	5.93582	5.61569
110.141	5.49545	5.56717	5.81009	4.96262	5.14297	4.63181	4.93332	5.28946	5.84015	5.61447
110.563	5.49789	5.439	5.90393	4.91501	5.25436	4.69772	4.80606	5.36392	5.83847	5.48264
110.986	5.36728	5.67215	5.84915	4.9971	5.24948	4.60342	5.05569	5.34348	6.0022	5.64529
111.411	5.30594	5.54031	5.70877	4.91531	5.17471	4.70993	4.92142	5.29037	5.87753	5.64011
111.837	5.37125	5.67825	5.72693	4.95132	5.03952	4.66537	4.8613	5.4277	5.96924	5.65506
112.265	5.42557	5.53268	5.93613	4.94553	5.28793	4.74808	5.05539	5.46982	5.70175	5.50476
112.695	5.55832	5.56534	5.85052	4.96323	5.16647	4.69406	4.96414	5.3511	5.82199	5.65536
113.127	5.27847	5.56351	5.92087	4.95438	5.25803	4.81949	4.89304	5.51193	5.84518	5.48386
113.56	5.30716	5.66879	5.93338	4.87656	5.1973	4.74533	4.87534	5.60684	5.91904	5.67078
113.994	5.42252	5.61172	5.75745	4.96231	5.24551	4.88602	5.00351	5.27878	5.83817	5.46692
114.431	5.27603	5.53024	5.86014	5.05356	5.28885	4.65988	5.00443	5.29984	5.81848	5.61386
114.869	5.44266	5.5751	5.94574	5.10788	5.21896	4.76883	4.93698	5.47501	5.89859	5.63309
115.308	5.54581	5.5809	5.75897	5.09964	5.29343	4.85428	4.93271	5.32883	5.9491	5.50079
115.75	5.32333	5.64743	5.70145	4.83017	5.32761	4.67056	5.00046	5.31448	6.03683	5.64972
116.193	5.4805	5.54153	5.9169	5.07736	5.23422	4.84543	4.94705	5.50613	5.87097	5.56137
116.637	5.45761	5.44693	5.86563	5.12131	5.22751	4.77829	4.88022	5.41977	5.94772	5.42557
117.084	5.54642	5.4863	5.76538	4.87015	5.15945	4.81461	4.97787	5.45914	5.8989	5.55954
117.532	5.45609	5.4689	5.87555	5.07431	5.18906	4.87625	4.98215	5.48111	5.82352	5.69641
117.982	5.56442	5.55313	5.82733	5.06088	5.26321	4.77798	4.93698	5.55649	5.94849	5.53436
118.433	5.30685	5.49393	5.77087	4.94949	5.34134	4.84604	5.10666	5.4393	5.88593	5.55588
118.886	5.47562	5.52094	5.90164	4.9382	5.34866	4.83566	4.94034	5.41794	5.96588	5.72266
119.341	5.41092	5.4689	5.89874	5.01266	5.20767	4.66324	4.87289	5.37949	5.89737	5.50781
119.798	5.45914	5.62042	5.89813	4.98947	5.42435	4.80026	4.89059	5.59891	5.84915	5.73685
120.257	5.56259	5.48859	5.79834	5.01328	5.28854	4.84573	5.11612	5.42648	6.00357	5.77133
120.717	5.44571	5.7132	5.7785	5.15518	5.29984	4.79874	5.04745	5.52353	5.93414	5.57007
121.179	5.50064	5.61371	5.952	5.10757	5.23727	4.80057	4.9617	5.40939	5.74814	5.64087
121.642	5.45425	5.78995	5.8345	4.86771	5.2272	4.74167	4.97055	5.53421	5.84396	5.58899
122.108	5.5275	5.66803	5.85342	5.1915	5.40787	4.8201	4.98245	5.43198	5.88715	5.63858
122.575	5.42496	5.67535	5.87357	5.03189	5.26779	4.94736	5.10056	5.58304	5.81772	5.60806
123.044	5.48355	5.58823	5.96176	5.01663	5.24765	4.83627	5.03464	5.52994	6.02798	5.71777
123.515	5.44327	5.66559	5.78308	5.08224	5.39993	4.89639	5.01938	5.35934	6.07376	5.63965
123.987	5.53299	5.78049	5.97931	5.08682	5.41153	4.73495	5.09354	5.4274	5.93246	5.72342
124.462	5.62241	5.57877	6.06918	5.07919	5.20065	4.94156	5.08774	5.59921	5.85876	5.68802
124.938	5.54031	5.65582	5.95917	5.11826	5.21317	4.70627	4.95621	5.48874	6.0112	5.7782
125.416	5.55038	5.65186	5.83679	5.04929	5.36728	4.785	5.07736	5.56442	6.03256	5.72418
125.896	5.52902	5.49805	5.98862	5.0679	5.3038	4.74686	4.96323	5.67673	5.96878	5.58792
126.378	5.46188	5.78781	6.08505	5.08499	5.37643	4.92416	5.02121	5.52475	5.9079	5.62775
126.861	5.57724	5.58136	6.09009	5.15305	5.35416	4.9028	5.01053	5.50735	6.0585	5.66971
127.346	5.61386	5.76157	5.80704	5.24948	5.23209	4.87442	5.08163	5.37979	5.87616	5.59677
127.834	5.40024	5.67825	5.75562	5.20279	5.29251	4.82254	5.03677	5.38773	5.89157	5.49423
128.323	5.45822	5.76981	5.94345	5.17441	5.29404	4.70901	5.13748	5.59372	6.03485	5.73792
128.813	5.57541	5.70786	5.90057	5.08591	5.3685	4.9324	4.99069	5.59952	5.85403	5.64209
129.306	5.5806	5.73685	5.94009	5.11459	5.38132	4.90463	5.07278	5.61722	6.09711	5.55634
129.801	5.55557	5.69168	6.08521	5.04105	5.37979	4.94614	5.10239	5.55252	5.86731	5.71625
130.297	5.55405	5.74005	5.87601	5.2327	5.37704	4.91928	4.96201	5.63248	5.9343	5.83984
130.796	5.57571	5.68954	5.98709	5.06607	5.35233	4.92935	5.21103	5.68893	5.93567	5.7077
131.296	5.56473	5.69244	6.00967	5.03128	5.35324	4.67239	4.87595	5.55496	5.9761	5.62744
131.798	5.6572	5.53589	5.94467	5.29922	5.30655	4.96201	5.07278	5.58151	5.9314	5.64713
132.302	5.55923	5.68436	6.10153	4.9736	5.4454	5.0563	5.04715	5.46341	6.07407	5.80139
132.809	5.62271	5.67184	5.98907	5.19455	5.46188	4.8671	5.14694	5.65964	5.97122	5.63782
133.316	5.58731	5.69473	5.96466	5.05844	5.26566	4.91196	5.15244	5.57724	5.97229	5.60623
133.826	5.68069	5.62759	6.08765	5.08224	5.36148	4.8558	5.05325	5.46646	5.98572	5.63965
134.338	5.57755	5.65735	6.10489	5.04776	5.34439	4.84451	5.17899	5.69077	5.9552	5.67642
134.852	5.49271	5.71274	6.11572	5.09567	5.41519	4.80515	5.02457	5.58701	6.02188	5.63538
135.368	5.55374	5.62622	6.11969	5.18234	5.44144	4.8497	5.02426	5.70175	5.95398	5.67596
135.886	5.64072	5.82153	6.09268	5.12222	5.51926	4.75662	5.24124	5.61203	6.02142	5.91019
136.405	5.68314	5.84915	6.07254	5.31113	5.55191	4.81796	5.10513	5.62485	6.05774	5.72311
136.927	5.73868	5.66559	6.09207	5.30624	5.57266	5.01907	5.18051	5.58701	6.16348	5.73685
137.451	5.6456	5.67825	6.0907	5.18509	5.43869	4.84726	5.04562	5.5043	5.93979	5.60028
137.976	5.54825	5.80246	6.09634	5.26138	5.38681	4.92874	5.19608	5.55954	5.93719	5.79147
138.504	5.58823	5.61584	5.98114	5.09415	5.47501	4.8851	5.11673	5.60806	6.05179	5.55832
139.034	5.6163	5.80414	6.02921	5.2739	5.31235	4.90463	5.22141	5.62637	5.96741	5.82794
139.565	5.59021	5.69534	6.11084	5.18112	5.50552	4.99222	5.19089	5.69748	5.97183	5.72037
140.099	5.60257	5.82825	5.95367	5.24307	5.5101	4.95956	5.08438	5.57053	6.02539	5.63156
140.635	5.60318	5.8519	6.05698	5.31387	5.35049	4.95743	5.2034	5.60287	6.09421	5.76141
141.172	5.64697	5.88242	6.20987	5.18845	5.59952	5.11429	5.26871	5.4689	5.979	5.72174
141.712	5.73364	5.73822	6.0701	5.20767	5.40482	4.96628	5.25528	5.70724	6.10336	5.71274
142.254	5.57785	5.74173	6.22375	5.25375	5.40878	4.92722	4.92294	5.56732	6.02722	5.82138
142.798	5.64056	5.79498	6.07635	5.30502	5.51102	4.84695	5.18784	5.68741	5.98328	5.66406
143.344	5.59189	5.63187	6.04279	5.18112	5.49362	4.90311	5.18417	5.59052	6.19644	5.74173
143.892	5.69427	5.80307	6.11847	5.33035	5.58121	4.98459	5.12985	5.62729	6.11298	5.64392
144.442	5.75241	5.6395	6.13083	5.40054	5.57114	5.07553	5.08438	5.59784	5.95123	5.7814
144.995	5.71503	5.7309	6.19751	5.26169	5.39017	4.88144	5.12314	5.61768	6.03165	5.65384
145.549	5.7489	5.95779	6.05576	5.2565	5.44785	5.13596	5.11642	5.48553	6.05057	5.70084
146.106	5.66879	5.86563	6.13739	5.21591	5.53665	5.04929	5.29526	5.59036	6.06689	5.72433
146.664	5.75378	5.71289	6.03882	5.30563	5.522	5.15945	5.12772	5.62592	6.08414	5.82886
147.225	5.70053	5.73715	6.04095	5.25131	5.327	4.87381	5.25345	5.59204	6.12183	5.67963
147.788	5.60211	5.81375	6.10214	5.40543	5.62515	4.88327	5.04471	5.65384	6.08154	5.802
148.353	5.81543	5.83771	6.09665	5.33646	5.439	4.94553	5.0032	5.50262	6.11755	5.64407
148.92	5.746	5.83603	6.03302	5.38681	5.39566	5.07187	5.12802	5.70221	6.04263	5.88928
149.489	5.61111	6.035	6.23138	5.24857	5.59647	5.18204	5.16891	5.53696	6.07651	5.88837
150.061	5.77927	5.87585	6.23001	5.215	5.52475	5.00717	5.29617	5.66254	6.04462	5.86151
150.634	5.79544	5.99442	6.13129	5.37247	5.55527	4.9614	5.21286	5.68954	5.92468	5.81131
151.21	5.81741	5.77194	6.20132	5.45547	5.43961	5.08163	5.26199	5.58319	6.11557	5.82764
151.788	5.74631	5.8754	6.19171	5.28732	5.45975	5.00168	5.33249	5.71106	6.00204	5.76996
152.369	5.70557	5.86838	6.36093	5.26108	5.53024	5.04227	5.24033	5.70038	6.15219	5.76752
152.951	5.74295	5.91049	6.04691	5.27023	5.71396	5.25131	5.17838	5.60699	6.05301	5.64804
153.536	5.81924	5.8963	5.96863	5.36728	5.72433	5.01022	5.29434	5.69107	6.19049	5.73318
154.123	5.77637	5.93399	6.16608	5.3212	5.48416	5.04745	5.20432	5.84473	6.07727	5.7695
154.712	5.88074	5.95215	6.18652	5.34561	5.44815	5.20889	5.13077	5.61401	5.99075	5.65323
155.303	6.01151	5.82672	6.25473	5.37735	5.4982	5.02609	5.20737	5.65842	5.92392	5.73059
155.897	5.73776	5.71426	6.05255	5.27939	5.64331	5.24063	5.39352	5.68863	6.14944	5.8931
156.493	5.82291	5.89539	6.2941	5.30533	5.52216	4.91287	5.11429	5.83527	6.19873	5.85052
157.091	5.68253	5.85342	6.17615	5.42526	5.5571	5.13657	5.16678	5.62622	6.12076	5.91461
157.691	5.75226	5.81665	6.29318	5.44968	5.71243	5.02213	5.34836	5.72586	6.05469	5.88623
158.294	5.75363	5.82397	6.31714	5.41245	5.57907	5.10178	5.23758	5.7605	6.15158	5.67627
158.899	5.88806	5.92667	6.06598	5.27969	5.58365	5.13596	5.30594	5.67902	6.26724	5.90927
159.506	5.74234	5.72998	6.06873	5.33157	5.57602	5.07248	5.26779	5.72098	6.11542	5.83664
160.116	5.88257	5.96771	6.26663	5.41	5.62195	5.05203	5.22079	5.71823	6.14166	5.86441
160.728	5.99472	5.91339	6.35681	5.22263	5.54306	5.21469	5.29831	5.75546	6.1351	5.78995
161.342	5.75211	5.84976	6.16653	5.29892	5.73868	5.1973	5.23331	5.63705	6.18774	5.79987
161.959	5.95673	5.87128	6.21262	5.41397	5.62424	5.12039	5.21652	5.81848	6.01212	5.75241
162.578	5.83008	5.85968	6.24008	5.33188	5.67062	5.06241	5.14359	5.8252	6.09558	5.90576
163.199	5.79178	6.0321	6.22009	5.39566	5.64117	5.20157	5.27817	5.79819	6.01822	5.81894
163.823	5.90408	5.78094	6.05927	5.34195	5.63431	5.13535	5.17136	5.75546	6.07559	5.85129
164.449	5.8815	5.87509	6.23154	5.37735	5.56564	5.17349	5.35446	5.73807	6.04645	5.82031
165.077	5.76675	5.76096	6.27106	5.35812	5.62012	5.03616	5.31754	5.77682	6.11893	5.72784
165.708	5.79651	5.99594	6.26495	5.38284	5.44586	5.13229	5.2037	5.72739	6.22375	5.79285
166.341	5.88318	5.97412	6.28952	5.39352	5.60852	4.85153	5.26688	5.58777	6.10367	5.84824
166.977	5.86472	6.00861	6.24695	5.35599	5.67291	5.36972	5.2388	5.71426	6.13892	5.78247
167.615	5.8696	5.91217	6.32263	5.57602	5.58044	5.25192	5.29099	5.79544	5.98099	5.98572
168.256	5.82153	5.85007	6.11649	5.37125	5.60532	5.16769	5.31418	5.67703	6.13876	5.85709
168.899	6.05072	6.02753	6.19141	5.4277	5.73639	5.17105	5.30106	5.66818	6.17035	5.89569
169.544	5.8548	6.16302	6.1647	5.27817	5.55481	5.35141	5.28397	5.75439	6.29349	5.89951
170.192	5.92026	5.85175	6.1615	5.49088	5.66696	5.0563	5.26321	5.91965	6.15646	5.60623
170.842	5.83603	6.05515	6.194	5.58029	5.74097	5.17441	5.30136	5.87387	6.03882	5.95352
171.495	5.91248	5.94574	6.30768	5.45334	5.65674	5.16281	5.30838	5.68802	6.11328	5.9021
172.15	5.89081	5.79025	6.41098	5.35843	5.69763	5.1973	5.39444	5.78934	6.20026	5.80978
172.808	5.73944	5.95093	6.38214	5.56595	5.59036	5.04196	5.31418	5.84717	6.23947	5.78552
173.468	5.84686	6.06873	6.36703	5.48325	5.9433	5.1326	5.34561	5.66879	6.16089	5.86731
174.131	5.92789	5.98511	6.39313	5.4039	5.70984	5.16312	5.17929	5.70908	6.12106	5.94666
174.796	5.93872	6.00174	6.24893	5.504	5.65155	5.34164	5.27817	5.73639	5.98785	5.82764
175.464	5.94025	6.00357	6.45477	5.47897	5.7933	5.39291	5.43259	5.91553	6.28403	5.90607
176.135	5.81482	5.98618	6.47919	5.56564	5.61569	5.1915	5.29068	5.86777	6.09253	5.80582
176.808	5.87189	6.18744	6.34155	5.35416	5.70435	5.07584	5.2681	5.79666	6.27502	5.76355
177.483	6.02005	6.02997	6.49094	5.43442	5.6279	5.20187	5.31296	5.71793	6.20956	5.82062
178.161	5.89828	5.9137	6.29486	5.48294	5.75378	5.16556	5.34561	5.83084	6.15051	5.61935
178.842	5.95795	6.08627	6.39603	5.39352	5.54413	5.29831	5.34225	5.96603	6.1058	5.98251
179.525	6.02478	6.07239	6.38153	5.50034	5.65567	5.20584	5.3508	5.8876	5.97183	5.89478
180.211	5.90759	5.96863	6.26053	5.47775	5.73441	5.1387	5.31204	5.72906	6.16074	5.83557
180.899	6.06033	6.11496	6.27365	5.5629	5.65475	5.27756	5.27054	6.03226	6.29074	5.97
181.591	5.923	5.95795	6.3765	5.4335	5.59143	5.26108	5.45334	5.80688	6.20636	5.80887
182.284	5.9613	6.01151	6.29425	5.45151	5.61798	5.24857	5.24521	5.78568	5.96649	5.85312
182.981	6.03882	6.15463	6.37253	5.46768	5.82642	5.19424	5.38071	5.80093	6.2851	5.88257
183.68	6.00433	6.08871	6.45615	5.4216	5.65338	5.35355	5.48935	5.81924	6.3147	5.97427
184.381	5.85327	6.13022	6.38947	5.62912	5.87723	5.24429	5.49911	5.86884	6.28448	5.8844
185.086	5.896	6.02112	6.2027	5.54276	5.69138	5.10178	5.23605	5.70374	6.13373	5.93109
185.793	5.98633	6.21475	6.46179	5.54337	5.8165	5.33096	5.45181	5.7605	6.23749	5.70419
186.502	5.98984	6.00235	6.28525	5.56381	5.72845	5.27084	5.36362	5.79544	6.25061	5.83084
187.215	6.01944	5.95093	6.5155	5.50919	5.77515	5.39932	5.42465	5.90454	6.16867	5.80917
187.93	6.12717	6.19781	6.45203	5.42374	5.85419	5.4335	5.23422	5.86151	6.14258	5.86807
188.648	5.97672	6.03363	6.25534	5.634	5.62637	5.28915	5.34256	5.81741	6.2648	5.88196
189.368	6.06171	6.09161	6.47842	5.64987	5.74829	5.21439	5.4216	5.81238	6.31104	5.83923
190.092	6.12503	5.87936	6.31592	5.70724	5.75668	5.25833	5.38223	5.75928	6.37878	5.8905
190.818	6.14532	5.9845	6.37405	5.53467	5.86349	5.23453	5.36301	5.8551	6.15356	5.84366
191.547	6.16455	6.09482	6.36734	5.58365	5.7756	5.21835	5.40726	5.85526	6.16669	5.86014
192.278	6.05087	6.13785	6.40808	5.58334	5.82596	5.21957	5.48141	5.8638	6.30814	5.85419
193.013	6.09055	6.20987	6.30676	5.74265	5.75073	5.15823	5.44235	5.90027	6.33041	5.78018
193.75	6.04919	6.0434	6.43326	5.54123	5.75638	5.18112	5.56717	5.92178	6.16379	5.8313
194.49	5.87021	6.21429	6.27136	5.66635	5.76782	5.21072	5.43289	5.83206	6.16821	5.90546
195.233	5.95779	5.95856	6.43784	5.59692	5.90118	5.31479	5.46005	5.71213	6.04675	5.76157
195.979	6.02753	6.0611	6.53534	5.60486	5.78323	5.33493	5.41489	5.88867	6.34644	5.91095
196.727	6.05316	5.99792	6.72302	5.55374	5.77927	5.35202	5.3685	5.97855	6.19934	5.99991
197.478	5.96008	6.09116	6.53748	5.63309	5.73181	5.45883	5.40329	5.95657	6.23993	5.88745
198.233	6.06323	6.05515	6.54694	5.569	5.7338	5.31448	5.40085	5.86807	6.18408	5.80948
198.99	5.98724	6.13373	6.40076	5.71228	5.72739	5.35751	5.52658	5.88913	6.36032	5.85068
199.75	5.91675	6.2117	6.35818	5.6694	5.7785	5.39719	5.55099	5.81879	6.25107	5.93735
200.513	5.98114	6.20865	6.49353	5.70511	5.85785	5.38284	5.42831	6.08902	6.26297	5.96146
201.278	5.98297	6.01517	6.63162	5.45288	5.74768	5.32578	5.35294	5.91782	6.30905	5.88501
202.047	6.21628	6.03546	6.36368	5.50201	5.6929	5.36758	5.53177	5.88989	6.23779	5.87936
202.819	6.1528	6.04965	6.23077	5.67673	6.02142	5.30869	5.57053	5.97794	6.13846	5.82245
203.593	6.07162	6.31195	6.49185	5.68176	5.82642	5.20676	5.48935	5.91476	6.24023	5.72708
204.371	6.04523	6.06064	6.48605	5.62576	5.86349	5.44449	5.43259	6.05591	6.1853	5.93643
205.151	5.92361	6.21811	6.48544	5.70297	5.98755	5.40878	5.55008	6.07285	6.19827	6.07391
205.935	6.0675	6.25092	6.4679	5.54031	5.67917	5.2977	5.40909	5.99472	6.35376	5.87753
206.721	6.18164	6.16058	6.43326	5.78735	5.64178	5.42984	5.51437	6.09009	6.32507	5.76096
207.51	6.04401	6.15082	6.4563	5.70282	5.79132	5.25772	5.4982	6.01151	6.31927	5.91858
208.303	6.07819	6.27274	6.43387	5.66483	5.72571	5.49515	5.6813	6.05591	6.36963	6.06506
209.098	6.21094	6.16531	6.44669	5.62332	5.78964	5.39352	5.47775	5.92758	6.37711	5.85373
209.897	6.02859	6.27441	6.49673	5.81161	5.81238	5.41916	5.51529	5.94772	6.23459	5.83054
210.698	6.21017	6.23627	6.61346	5.72998	5.83908	5.20676	5.54337	5.97778	6.31851	5.8989
211.503	6.08627	6.29242	6.70868	5.55084	5.76935	5.35904	5.43289	6.0141	6.43494	5.8284
212.31	6.02676	6.16241	6.55823	5.62057	5.87875	5.30228	5.53452	5.99396	6.2822	6.00525
213.121	6.26297	6.20605	6.51749	5.72998	5.96634	5.25101	5.54825	6.10718	6.40747	5.89066
213.935	5.99091	6.12289	6.28891	5.5806	5.84015	5.3331	5.75943	6.05484	6.18744	5.86456
214.752	6.10672	6.24374	6.44012	5.77591	5.97763	5.42038	5.60715	5.88364	6.22025	6.05637
215.572	6.05988	6.30569	6.46988	5.78552	5.98633	5.31235	5.67581	6.05087	6.16867	5.89127
216.395	6.22665	6.25046	6.61545	5.74249	5.85236	5.48386	5.59921	5.98511	6.21323	6.008
217.221	6.15219	6.33606	6.42334	5.80795	5.89279	5.39597	5.59402	6.05911	6.15189	5.79453
218.051	6.15784	6.20422	6.3678	5.64438	5.89752	5.47318	5.5101	5.92499	6.4534	5.86411
218.883	6.06384	6.31546	6.5065	5.75653	5.87524	5.53604	5.68283	6.09344	6.18851	6.05377
219.719	6.11374	6.37787	6.58203	5.80139	5.8287	5.39169	5.47318	6.15524	6.09085	5.99213
220.558	6.05682	6.22375	6.59622	5.69443	5.75348	5.50125	5.42526	5.85876	6.21445	6.00571
221.4	6.30447	6.31561	6.46088	5.85587	5.95581	5.36819	5.64163	5.97656	6.3443	5.95322
222.245	6.12793	6.31973	6.69662	5.72266	5.91156	5.51865	5.55161	5.92041	6.15112	6.08032
223.094	6.22879	6.20758	6.60355	5.65399	5.92499	5.46463	5.63553	5.80658	6.34766	5.802
223.945	6.31561	6.30203	6.47659	5.94147	5.89584	5.35019	5.51437	5.98251	6.35132	5.92697
224.8	6.16592	6.1911	6.64902	5.79025	6.01547	5.5571	5.65414	5.97763	6.29242	6.03821
225.659	6.28601	6.18912	6.5715	5.73883	5.85205	5.60684	5.45364	6.06323	6.23093	6.13297
226.52	6.25	6.2999	6.651	5.64606	6.11328	5.35141	5.56015	6.11618	6.3765	5.93079
227.385	6.24084	6.18484	6.54602	5.78613	6.04355	5.47195	5.55435	6.06873	6.34903	6.06766
228.253	6.33438	6.25931	6.61316	5.72769	5.89355	5.54642	5.5397	6.05179	6.34125	5.87204
229.124	6.23352	6.00815	6.68633	5.71747	5.90332	5.62119	5.64804	6.01074	6.27075	6.09314
229.999	6.10992	6.29974	6.69067	5.905	6.06979	5.60226	5.67276	5.99655	6.32477	5.90515
230.877	6.24756	6.3298	6.56982	5.77316	6.05316	5.49179	5.61996	6.07285	6.25214	5.99762
231.759	6.24374	6.34598	6.62842	5.6163	5.98907	5.55557	5.6572	6.11206	6.3002	6.03897
232.643	6.18927	6.37314	6.53732	5.92148	5.96115	5.46341	5.59036	6.06293	6.14304	5.91629
233.531	6.14044	6.40518	6.6066	5.88989	5.9198	5.48508	5.68344	6.16959	6.43005	5.91324
234.423	6.19186	6.44852	6.60278	5.76401	6.08765	5.45578	5.73318	5.96512	6.29501	5.96573
235.318	6.21552	6.22711	6.60667	5.79559	5.88699	5.55862	5.62149	5.9761	6.29593	5.92056
236.216	6.35056	6.44073	6.57372	5.64316	5.94437	5.65384	5.61096	5.99289	6.15036	5.98221
237.118	6.28708	6.32187	6.53481	5.73441	5.98358	5.54794	5.54611	5.96771	6.33789	5.94818
238.023	6.25763	6.30447	6.60927	5.76569	6.00754	5.52536	5.59601	6.04843	6.27548	6.2204
238.932	6.1937	6.19751	6.64032	6.02432	5.97977	5.51895	5.59814	6.00937	6.22879	6.05972
239.844	6.39725	6.31958	6.59096	5.74249	5.93857	5.53726	5.66147	6.04584	6.30295	5.98099
240.759	6.22849	6.42593	6.7247	5.86304	6.15845	5.52322	5.65308	6.16699	6.08765	6.00052
241.678	6.20514	6.49551	6.4962	5.84808	6.01608	5.50735	5.60211	6.20316	6.34018	5.99869
242.601	6.20438	6.4032	6.58455	5.90057	6.00204	5.77927	5.69397	5.89005	6.36078	6.01929
243.527	6.0553	6.23352	6.62163	5.96878	6.0466	5.54245	5.70557	6.0788	6.26282	5.96222
244.456	6.31332	6.33698	6.75209	5.91614	6.03317	5.50919	5.64926	6.19278	6.28342	5.94666
245.389	6.22833	6.41785	6.68907	5.84808	6.1116	5.64865	5.71609	6.21826	6.32721	6.00006
246.326	6.31424	6.28113	6.69334	5.88745	5.97748	5.55496	5.72876	6.10748	6.15234	5.9584
247.266	6.24146	6.40671	6.74347	5.76263	6.08231	5.77957	5.66528	6.0434	6.27396	5.84061
248.21	6.39175	6.18179	6.71463	5.97046	6.09406	5.64926	5.51483	6.09314	6.26495	6.02356
249.158	6.41144	6.41998	6.69662	5.77988	6.05515	5.49973	5.65796	6.18851	6.31561	5.92361
250.109	6.28296	6.42334	6.89873	5.67307	6.1525	5.56992	5.83847	6.01883	6.17142	6.11053
251.063	6.28967	6.34354	6.6674	5.86014	6.19324	5.43594	5.60318	6.10046	6.32584	5.98251
252.021	6.36703	6.39343	6.7186	5.7991	6.03134	5.51315	5.56503	6.24771	6.26755	5.99472
252.983	6.36963	6.19812	6.72508	5.83786	5.98892	5.67429	5.71075	6.07437	6.33423	6.05103
253.949	6.26678	6.45676	6.72531	5.98419	6.06796	5.65048	5.57861	6.20361	6.29272	5.98282
254.918	6.3385	6.32584	6.77315	5.80368	6.1618	5.66589	5.68954	6.04324	6.32126	6.05591
255.891	6.42776	6.35269	6.72997	5.85602	6.09375	5.60806	5.672	6.14197	6.22086	5.99228
256.868	6.41678	6.43799	6.71394	5.90469	6.1734	5.60669	5.74402	6.27701	6.44531	6.02448
257.848	6.26328	6.44302	6.77063	5.96313	6.00937	5.73685	5.54962	6.11313	6.19812	6.10062
258.832	6.29211	6.38779	6.56822	5.89615	6.14059	5.52628	5.66376	6.26282	6.2999	5.95154
259.82	6.43784	6.30875	6.59698	5.76294	6.02509	5.59097	5.74203	6.15204	6.24771	6.13068
260.812	6.43692	6.35895	6.74561	5.9581	6.00922	5.62286	5.62653	6.31744	6.25626	5.99258
261.807	6.47339	6.50482	6.73859	5.80688	6.11084	5.58212	5.63904	6.06827	6.22421	5.95764
262.806	6.2822	6.34018	6.59439	6.02402	6.00967	5.70694	5.69305	6.22849	6.2468	5.80017
263.809	6.35101	6.37772	6.93779	5.91064	6.19324	5.69901	5.76828	6.39862	6.41022	6.04843
264.816	6.40579	6.32874	6.81137	5.92239	6.12564	5.56549	5.66452	6.16913	6.35742	6.05179
265.826	6.43997	6.4267	6.81648	5.99365	6.12427	5.54062	5.55634	6.21353	6.24786	6.02112
266.841	6.42075	6.43509	6.6925	5.87341	6.23627	5.55466	5.68893	6.1937	6.50345	5.87677
267.859	6.32202	6.57379	6.74248	5.80444	6.14639	5.67566	5.86853	6.18561	6.42899	6.09833
268.881	6.45569	6.64429	6.6552	5.9845	5.95642	5.62378	5.82275	6.37589	6.38824	5.87112
269.908	6.45782	6.46973	6.57021	5.91019	6.07498	5.5632	5.80902	6.22726	6.47522	6.00189
270.938	6.39069	6.43433	6.79802	6.01013	6.08582	5.66422	5.66345	6.02921	6.24313	5.97977
271.971	6.3739	6.4534	6.92383	6.17508	5.9816	5.70206	5.88409	6.10718	6.27808	6.07437
273.009	6.46011	6.43753	6.58264	6.0054	6.14624	5.73105	5.64011	6.33499	6.38763	6.15692
274.051	6.34293	6.55609	6.91338	5.84641	6.1557	5.67963	5.65109	6.15753	6.37238	6.09314
275.097	6.29715	6.52405	6.7115	6.09344	6.15036	5.60852	5.74615	6.16791	6.25381	6.10123
276.147	6.37878	6.50436	6.72119	6.00189	6.25946	5.64148	5.68222	6.24847	6.28357	6.08978
277.2	6.42105	6.39603	6.80664	5.9581	6.0141	5.74463	5.73242	6.11938	6.55655	5.94528
278.258	6.49033	6.48529	6.7778	6.05957	6.12381	5.51971	5.71884	6.17767	6.33682	5.95383
279.32	6.42471	6.48972	6.77559	6.11404	6.18484	5.72479	5.92606	6.29593	6.47263	6.04935
280.386	6.24115	6.4418	6.81259	6.12503	6.21658	5.64896	5.93063	6.14929	6.32736	6.06766
281.456	6.34598	6.41739	6.67542	5.98465	6.1351	5.59845	5.8757	6.38214	6.5506	6.07864
282.53	6.46149	6.53214	6.71585	5.91049	6.17554	5.54062	5.79559	6.27655	6.33591	6.02493
283.608	6.43478	6.50223	6.74911	6.04141	6.07071	5.56793	5.74844	6.19461	6.42731	5.99625
284.69	6.41281	6.52435	6.80168	6.0817	6.22284	5.65033	5.92239	6.31348	6.56281	5.81497
285.776	6.42563	6.38443	6.69823	5.97061	6.07056	5.81879	5.84686	6.38168	6.35452	5.99518
286.867	6.53198	6.56021	6.83174	5.87173	6.16013	5.73044	5.72861	6.13785	6.64215	5.82336
287.961	6.37817	6.46667	6.84975	6.10657	6.24985	5.70557	5.68375	6.17798	6.33423	6.18134
289.06	6.40732	6.51596	6.88545	6.02249	6.14349	5.71335	5.71167	6.26694	6.24557	6.01089
290.163	6.50925	6.55701	6.79062	6.02371	6.01074	5.71838	5.67703	6.17859	6.39786	6.06522
291.27	6.38474	6.47064	6.87065	6.02554	6.2851	5.90927	5.74234	6.35773	6.32813	6.07132
292.382	6.33606	6.54587	6.65863	6.07803	6.20514	5.80322	5.67139	6.16074	6.44913	6.13266
293.497	6.43433	6.52313	7.04781	6.17905	6.23947	5.68878	5.80994	6.28616	6.36108	5.94635
294.617	6.49063	6.46149	6.99127	6.19492	6.23306	5.69733	5.91827	6.28067	6.26923	6.10031
295.741	6.45065	6.5918	6.79199	6.11557	6.3179	5.68466	5.67642	6.31958	6.36292	6.0704
296.869	6.41357	6.65787	6.7543	5.81039	6.05103	5.77698	5.95825	6.33163	6.18423	6.19934
298.002	6.3765	6.68198	6.78139	5.90485	6.17966	5.63583	5.67841	6.3353	6.33911	6.03333
299.139	6.42548	6.53305	6.87569	6.00922	6.05759	5.76248	6.09222	6.21567	6.29593	6.11008
300.28	6.54877	6.68167	6.82129	6.04599	6.0881	5.72311	5.87387	6.09695	6.38733	6.02737
301.426	6.3298	6.30951	6.90186	5.99121	6.16501	5.86395	5.97855	6.44333	6.3472	5.94604
302.576	6.436	6.60751	6.8161	5.96237	6.1647	5.78217	5.88486	6.26114	6.41098	5.98297
303.73	6.44699	6.43219	6.95976	5.93491	6.23886	5.76904	5.86594	6.40259	6.40244	5.98419
304.889	6.45279	6.55975	6.74057	6.06613	6.16699	5.95505	5.72205	6.36734	6.49582	6.06247
306.052	6.5918	6.52061	6.74797	6.06171	6.23398	5.97382	5.91263	6.21704	6.28052	6.02646
307.22	6.5892	6.70639	6.87538	5.98587	6.21246	5.84991	5.82565	6.21872	6.48148	6.16989
308.392	6.60843	6.45668	6.81854	6.2677	6.20834	5.75165	5.8403	6.3356	6.46011	6.07544
309.569	6.45233	6.4389	6.73981	6.0466	6.14929	5.71182	5.86411	6.30997	6.45432	6.00998
310.75	6.49429	6.55853	6.86928	6.10931	6.33148	5.83405	5.89264	6.27594	6.47858	6.03592
311.935	6.54343	6.45477	7.03247	5.94955	6.23459	5.7489	5.73776	6.36978	6.44699	6.11053
313.125	6.59531	6.56906	6.85791	6.2561	6.12106	5.76355	5.80261	6.38931	6.43814	5.92682
314.32	6.54007	6.49498	6.82518	6.24664	6.2558	5.57556	5.81497	6.45813	6.38428	5.98526
315.519	6.41174	6.5873	6.81328	6.17294	6.30554	5.82596	5.84244	6.26358	6.39511	6.05957
316.723	6.40564	6.64818	6.75674	6.13556	6.14838	5.79041	5.97565	6.36459	6.47263	6.12396
317.931	6.6037	6.58569	6.87111	6.02112	6.21017	5.88684	5.81345	6.35849	6.48209	6.11374
319.144	6.58524	6.41884	6.85646	6.14655	6.40289	5.77362	5.84991	6.33911	6.32217	6.32797
320.361	6.47202	6.52466	6.84036	5.98862	6.35422	5.97504	5.97534	6.46576	6.53748	6.10291
321.583	6.57501	6.65001	6.84059	6.00693	6.34384	5.78461	6.02081	6.36063	6.3623	6.10611
322.81	6.47629	6.63406	6.94092	6.09589	6.43219	5.95428	5.91141	6.36047	6.56586	5.96191
324.042	6.49902	6.48232	6.72806	6.16318	6.16974	5.97626	6.07971	6.4389	6.4238	6.11237
325.278	6.42975	6.63994	6.8705	6.2442	6.37115	5.95352	5.95703	6.47217	6.52023	5.97336
326.519	6.55334	6.61041	6.96259	6.18332	6.40152	5.83115	6.00113	6.27289	6.30371	5.97778
327.764	6.7659	6.54419	6.93764	5.91766	6.41724	5.78369	5.87265	6.47522	6.51276	6.08398
329.014	6.5657	6.71379	6.97617	6.08398	6.38062	5.84778	5.87387	6.54739	6.63177	6.12274
330.269	6.67923	6.62773	6.91635	6.23322	6.26923	5.81985	5.88089	6.4415	6.43814	5.98007
331.529	6.6188	6.70113	7.03156	6.16531	6.34094	5.85785	6.04935	6.45996	6.20682	5.98511
332.794	6.53152	6.6465	6.77025	6.17981	6.22574	5.9259	5.83252	6.30646	6.38016	5.92926
334.063	6.47736	6.57692	6.86165	6.26205	6.25519	5.85938	5.80566	6.52679	6.52496	6.15891
335.338	6.45325	6.62918	6.88286	6.34491	6.1908	5.81894	5.94284	6.47171	6.44623	5.75623
336.617	6.46347	6.73248	7.01561	6.13815	6.29944	5.77347	5.97809	6.43646	6.30386	6.03058
337.901	6.54808	6.76414	6.81641	6.22543	6.14136	5.76645	5.89615	6.35696	6.38046	5.99548
339.19	6.52779	6.65955	6.9841	6.33957	6.27426	5.98389	5.92621	6.39191	6.44135	6.00891
340.484	6.65031	6.41014	7.00317	6.07803	6.2233	5.91873	5.952	6.56265	6.4534	6.09955
341.782	6.54175	6.65665	6.92978	6.18912	6.31714	5.91202	5.88654	6.38321	6.5271	6.16669
343.086	6.67267	6.70044	6.84135	5.99457	6.32614	5.92621	5.86655	6.36627	6.56006	6.08154
344.395	6.54381	6.67816	6.96594	6.22131	6.36932	5.80582	5.98618	6.36993	6.31882	6.08688
345.708	6.7598	6.67831	6.94496	6.12961	6.39206	6.00327	6.08139	6.4093	6.42029	6.06354
347.027	6.52954	6.78032	6.8235	6.16501	6.39618	5.84946	5.77423	6.34567	6.40915	6.08612
348.351	6.65688	6.51703	6.81076	6.02203	6.33926	5.81497	5.92346	6.43738	6.41098	6.17813
349.679	6.42441	6.66885	7.01134	6.11023	6.4151	5.89828	5.84015	6.45676	6.48651	5.96954
351.013	6.72729	6.80649	6.94031	6.16989	6.46973	5.79453	6.03271	6.51749	6.49017	6.20728
352.352	6.48552	6.80504	7.07191	6.20605	6.26816	5.92361	5.92865	6.59744	6.26831	5.93536
353.696	6.58325	6.6626	6.89545	6.28815	6.27945	6.03226	5.85297	6.62094	6.27365	6.14136
355.045	6.72752	6.72958	7.07909	6.10703	6.46301	5.91415	5.9169	6.56158	6.36398	6.07986
356.399	6.53664	6.65222	6.95007	6.21994	6.47797	5.92773	5.86655	6.3942	6.3623	6.17172
357.758	6.48071	6.81366	7.03346	6.24878	6.30203	6.04736	5.93246	6.44592	6.49033	6.02173
359.123	6.68175	6.62148	6.97479	6.09222	6.38046	5.94498	6.14349	6.48056	6.3266	6.01242
360.493	6.716	6.6468	7.09633	6.13434	6.25366	5.858	5.94452	6.45874	6.46225	6.21201
361.867	6.78658	6.61842	6.79787	6.28555	6.37192	5.93338	5.98419	6.32034	6.56143	6.18286
363.248	6.63902	6.63445	7.2168	6.17172	6.24939	6.02493	6.10138	6.56158	6.32172	6.22116
364.633	6.64818	6.79482	7.00417	6.2149	6.38367	5.92712	6.09421	6.30325	6.52267	6.03607
366.024	6.60011	6.66534	7.04521	6.16318	6.44531	5.95337	5.89066	6.60995	6.42075	6.14044
367.42	6.47064	6.67847	7.04796	6.39236	6.34308	5.87875	5.93292	6.55792	6.20636	5.93887
368.821	6.72142	6.74438	7.0401	6.20056	6.35925	6.00967	6.02264	6.35422	6.49704	6.10092
370.228	6.75125	6.69533	7.04056	6.32584	6.21353	5.94315	6.04462	6.58981	6.5712	6.01959
371.64	6.70212	6.80031	6.97647	6.2236	6.40106	6.07025	5.97275	6.50848	6.43478	6.01456
373.057	6.74797	6.58821	7.22633	6.26678	6.39511	5.97824	6.02173	6.50162	6.4653	6.0228
374.48	6.66847	6.80252	7.15454	6.42654	6.41678	5.85938	6.06445	6.53931	6.51077	6.00815
375.908	6.56815	6.59035	7.12135	6.17676	6.41281	6.01517	5.89462	6.51749	6.33209	6.12198
377.342	6.70326	6.70509	7.05505	6.30081	6.31088	6.17325	6.08826	6.63605	6.41861	6.23886
378.781	6.67122	6.62102	6.93001	6.18591	6.40381	6.02356	5.97504	6.54999	6.34155	6.06262
380.225	6.69899	6.58859	6.90254	6.38275	6.42044	5.84351	6.06964	6.58463	6.32843	6.06216
381.675	6.73714	6.76712	7.15668	6.24939	6.27914	6.0347	6.04904	6.42029	6.44623	6.07452
383.131	6.55533	6.77933	6.96602	6.32858	6.34262	6.08002	6.06232	6.42883	6.3298	6.16013
384.592	6.65863	6.83609	7.05978	6.25473	6.67664	5.95978	6.02188	6.49857	6.45172	5.94528
386.059	6.6243	6.90033	7.04659	6.44958	6.36475	5.89127	5.91919	6.64551	6.51886	5.98801
387.531	6.71021	6.71768	6.95557	6.34689	6.27914	5.89325	6.15677	6.47324	6.42349	6.06018
389.009	6.69983	6.58287	7.17514	6.30295	6.43524	5.94711	6.20697	6.47079	6.44058	6.22452
390.492	6.68495	6.6877	7.01927	6.27289	6.4032	6.07605	6.1235	6.48758	6.34857	6.19736
391.982	6.81641	6.73439	6.93436	6.28937	6.37909	6.0611	6.02539	6.49429	6.47324	6.08932
393.476	6.80862	6.79611	7.13989	6.36169	6.4502	5.93918	6.05728	6.67221	6.55472	6.17111
394.977	6.87996	6.71402	7.04681	6.39435	6.38916	6.08902	6.08124	6.5358	6.54877	5.98053
396.483	6.65817	6.77582	6.85852	6.29272	6.52145	6.10992	6.01593	6.48651	6.51443	6.28998
397.995	6.64604	6.59935	6.95	6.34644	6.40045	5.94055	5.94955	6.81747	6.46637	6.08887
399.513	6.87363	6.94725	7.04559	6.30875	6.51611	6.00449	6.15616	6.58325	6.25458	5.96954
401.036	6.62781	6.79863	6.94038	6.16699	6.38809	6.08826	6.21277	6.37741	6.33118	6.15189
402.566	6.7717	6.6185	7.24144	6.24481	6.49429	6.13983	5.96115	6.54419	6.38947	6.13983
404.101	6.79199	6.80443	7.20512	6.40121	6.43387	6.11557	6.15707	6.69128	6.33209	6.01715
405.642	6.73248	6.87904	6.93787	6.15585	6.50009	6.06857	5.99533	6.58722	6.42883	6.1058
407.189	6.69037	6.7762	6.95206	6.53397	6.45172	5.98816	6.29883	6.4769	6.31073	6.03943
408.741	6.77895	6.59378	7.03949	6.13144	6.27518	6.03058	5.96893	6.56311	6.56921	5.99945
410.3	6.84517	6.66451	7.0974	6.23444	6.41068	6.00967	6.02356	6.42456	6.46545	5.97717
411.864	6.92131	6.56944	7.15462	6.24084	6.43219	6.01456	6.41235	6.54587	6.35315	6.01822
413.435	6.75911	6.71356	7.19322	6.44913	6.46317	6.06323	6.01303	6.69754	6.50421	6.11252
415.012	6.72081	6.74599	7.1138	6.36307	6.50284	6.0936	6.07101	6.43265	6.35254	6.10794
416.594	6.74889	6.92986	7.117	6.42563	6.4473	6.08749	5.97366	6.65825	6.31973	6.14914
418.183	6.83052	6.63177	6.93108	6.37848	6.36047	6.10992	6.18225	6.55182	6.38092	6.07758
419.777	6.75842	6.71501	7.16866	6.49384	6.62292	5.95291	6.09268	6.59294	6.5213	6.13968
421.378	6.87943	6.78879	7.14386	6.24573	6.55762	6.11664	6.14349	6.70349	6.42807	5.97382
422.985	6.63956	6.83823	7.18803	6.30798	6.47034	6.08719	6.0817	6.59126	6.59164	6.02386
424.597	6.8119	6.70143	7.1759	6.43295	6.4386	6.20056	6.21155	6.6481	6.54587	6.17142
426.216	6.70242	6.76598	7.01447	6.46164	6.47141	6.15784	6.13785	6.58051	6.50848	6.01425
427.842	6.72462	6.86119	7.10098	6.39648	6.41251	6.1087	6.10825	6.60759	6.48209	6.20056
429.473	6.66336	6.75285	7.20032	6.43341	6.46942	6.04034	6.08307	6.57005	6.34491	6.13083
431.111	6.87973	6.97777	7.13867	6.54327	6.64734	5.9256	6.13449	6.62399	6.54633	6.1499
432.754	6.86684	6.94038	7.12593	6.3591	6.43753	6.19522	6.18317	6.52924	6.52557	6.14716
434.404	6.75529	6.73019	7.11754	6.427	6.3591	6.20224	6.13007	6.64848	6.45401	6.06232
436.061	6.76926	6.85883	7.33536	6.47278	6.45981	6.26862	6.25565	6.69838	6.62231	6.05408
437.724	6.83754	6.6761	7.07985	6.51566	6.47339	6.20514	6.0791	6.50894	6.41083	6.07101
439.393	6.89072	7.05032	7.28416	6.30264	6.58417	6.20438	6.14548	6.53885	6.28448	5.93018
441.068	6.87187	6.9471	7.12349	6.3269	6.56769	6.15128	6.02524	6.51756	6.4859	6.00769
442.75	6.89651	6.98074	7.16599	6.41434	6.61835	5.92163	6.16013	6.75537	6.57135	5.92422
444.438	6.87859	6.94267	7.12242	6.42319	6.56982	6.16913	6.16364	6.76506	6.37939	6.10611
446.132	6.82404	6.68633	7.13646	6.51352	6.59515	6.16821	6.16302	6.76735	6.48453	6.19293
447.833	6.6201	6.91154	7.0372	6.47766	6.41373	6.10535	6.16577	6.74255	6.30707	6.17355
449.541	6.90781	6.94412	7.03987	6.43509	6.55319	6.2587	6.22253	6.63994	6.48544	6.2149
451.255	7.06917	6.75301	7.12685	6.51688	6.56052	6.20285	6.0257	6.60568	6.49948	6.19003
452.975	6.74591	6.91216	7.07581	6.39297	6.63498	6.00586	6.22223	6.72165	6.41495	6.11771
454.702	6.71104	6.81145	7.18895	6.39954	6.48804	6.10443	6.06308	6.58241	6.50299	6.09283
456.436	7.00043	6.86195	7.43759	6.60568	6.55594	5.91843	6.08215	6.73279	6.521	6.24832
458.176	6.79039	6.89346	7.12692	6.48087	6.55365	6.12534	6.30447	6.55891	6.58203	6.06827
459.923	6.75735	6.72653	7.17766	6.39557	6.81671	6.22375	6.05835	6.54991	6.60675	6.08871
461.677	6.84013	6.93192	7.3513	6.43829	6.61728	6.1377	6.04004	6.55365	6.43021	6.08032
463.437	6.83998	6.79108	7.24709	6.44821	6.44653	6.2709	6.1322	6.65741	6.59393	6.08063
465.204	7.00981	6.95671	7.26402	6.3913	6.6423	6.07056	6.09161	6.67549	6.37482	5.98938
466.977	6.86707	6.91399	7.39326	6.48315	6.51627	5.96405	6.31149	6.72569	6.53549	6.1763
468.758	6.86729	6.94923	7.13501	6.5213	6.54144	6.24908	6.37299	6.93588	6.51489	6.27899
470.545	6.91307	6.95114	7.09908	6.42822	6.56845	6.25244	6.23566	6.68671	6.60767	6.09711
472.339	6.9416	7.00981	7.1138	6.2532	6.40213	6.20056	6.3623	6.85051	6.5274	6.2204
474.14	6.89003	6.92749	7.13562	6.521	6.61865	6.26694	6.28555	6.74911	6.34949	6.18881
475.947	7.00821	6.86615	7.09908	6.27975	6.46637	6.07422	6.14349	6.69128	6.64429	6.10291
477.762	7.00577	6.79169	7.12704	6.57059	6.47232	6.27075	6.25473	6.72691	6.47858	6.28769
479.583	6.82938	6.83487	7.29294	6.40823	6.52817	5.9697	6.2178	6.63361	6.46286	6.20911
481.412	6.79932	6.91895	7.285	6.51245	6.46729	6.20209	6.19339	6.76537	6.6272	6.14227
483.247	6.78589	6.95335	7.16904	6.37238	6.52557	6.04706	6.20438	6.86317	6.45325	6.17004
485.089	7.08824	6.74355	7.0594	6.33942	6.61789	6.27808	6.23718	6.68266	6.53915	6.22864
486.939	6.9384	6.78352	7.42439	6.33499	6.48575	6.15341	6.13266	6.6478	6.49612	6.1882
488.795	6.93367	6.90773	7.286	6.57547	6.55014	6.18393	6.17661	6.74469	6.40762	6.30798
490.659	6.76857	6.97121	7.19864	6.37299	6.36444	6.22971	6.15997	6.71471	6.59012	6.19751
492.529	6.91231	6.92146	7.34299	6.44089	6.57219	6.19446	6.25977	6.72012	6.39084	6.13998
494.407	6.92581	6.85791	7.28676	6.5567	6.46606	6.28433	6.40213	6.73019	6.48605	6.15341
496.292	6.79802	6.80382	7.48215	6.54129	6.46034	6.0228	6.14197	6.80542	6.37039	6.15906
498.184	6.93443	6.70166	7.34352	6.25839	6.71944	6.23322	6.36627	6.69395	6.44226	6.2294
500.083	6.96198	7.08618	7.14813	6.35941	6.62186	6.31241	6.20819	6.75354	6.49048	6.08841
501.989	6.89957	6.79077	7.13715	6.56845	6.7485	6.25824	6.14197	6.84853	6.55762	6.18439
503.903	6.9783	6.84128	7.1212	6.37009	6.59706	6.20697	6.13678	6.82098	6.54938	6.20895
505.824	6.95023	7.00005	7.30232	6.46942	6.66618	6.24359	6.36292	6.87042	6.58539	6.13297
507.752	6.94168	7.02873	7.21626	6.43921	6.5049	6.2384	6.26968	6.97807	6.50177	6.05743
509.688	6.88164	6.99661	7.23221	6.41769	6.41815	6.31531	6.24985	6.79558	6.60446	6.06308
511.631	6.85402	6.94077	7.04853	6.48773	6.52138	6.26434	6.371	6.68938	6.4624	6.03424
513.581	6.86165	6.94725	7.3494	6.5152	6.55067	6.28159	6.25549	6.91322	6.46622	6.24023
515.539	7.14294	6.82236	7.27383	6.60645	6.51466	6.26495	6.24741	6.75552	6.54846	6.06674
517.505	7.06108	7.02774	7.23572	6.50406	6.54701	6.20728	6.16928	6.86501	6.48804	6.13525
519.477	6.9561	6.86584	7.26204	6.46729	6.75278	6.3649	6.21689	6.73836	6.70517	6.24939
521.458	6.86012	6.88828	7.23007	6.50299	6.52405	6.31729	6.3678	6.75606	6.32843	6.17722
523.445	6.80435	6.93939	7.1579	6.61179	6.51222	6.2204	6.07666	6.62453	6.61438	6.25092
525.441	6.79626	6.87019	7.17728	6.54114	6.65474	6.12213	6.23566	6.70525	6.38443	6.02158
527.444	6.89758	6.9548	7.1516	6.43204	6.55731	6.38641	6.26801	6.87973	6.49902	6.05865
529.455	6.83479	6.77559	7.22424	6.55945	6.76308	6.45218	6.37604	6.90689	6.68381	6.25351
531.473	6.86356	6.88499	7.21729	6.68808	6.71814	6.32339	6.36536	6.922	6.59821	6.30814
533.499	7.02843	6.99181	7.3278	6.5416	6.72462	6.39542	6.37482	6.56242	6.51535	6.16135
535.532	7.00768	6.96548	7.11121	6.45187	6.68205	6.10596	6.29868	6.68373	6.54327	6.16257
537.574	6.98936	6.92162	7.12128	6.50848	6.67824	6.2178	6.28082	6.8663	6.59225	6.04187
539.623	6.98761	7.06085	7.39231	6.50421	6.56776	6.3765	6.30127	6.8177	6.49994	6.19934
541.68	6.84227	6.95496	7.19002	6.45752	6.78329	6.29913	6.26144	6.67747	6.44241	6.07208
543.745	6.81702	7.06039	7.16454	6.55243	6.56319	6.19598	6.3591	6.70174	6.3826	6.04279
545.818	6.87408	7.0845	7.3127	6.577	6.75011	6.29089	6.4064	6.67	6.53534	6.07635
547.898	6.83067	6.94038	7.28714	6.43143	6.75362	6.37177	6.25824	6.85349	6.56281	6.1351
549.987	6.9561	6.75919	7.30862	6.51871	6.64268	6.48804	6.3176	6.81549	6.38062	6.0289
552.083	6.85524	6.99997	7.09106	6.54465	6.7128	6.41678	6.29562	6.83136	6.33621	6.20987
554.188	6.84525	6.89507	7.34722	6.6716	6.66283	6.36429	6.44623	6.69655	6.42487	6.15128
556.3	6.89026	6.83624	7.29824	6.3678	6.85005	6.34781	6.46637	6.77498	6.52954	6.37085
558.42	7.00714	7.05109	7.37492	6.55685	6.51634	6.33972	6.18744	6.83899	6.642	6.14716
560.549	6.94244	6.97121	7.36031	6.3475	6.67831	6.22772	6.27563	7.05956	6.56937	6.12595
562.686	6.84097	7.04605	7.12006	6.61057	6.66351	6.37207	6.34567	6.79871	6.37238	6.17645
564.831	7.01263	6.89171	7.24304	6.60629	6.62415	6.23825	6.33865	6.8058	6.38367	5.98602
566.984	6.92413	6.98387	7.28695	6.68655	6.76605	6.38	6.34399	6.93245	6.66092	6.16943
569.145	6.9812	7.01134	7.28516	6.50955	6.61041	6.15738	6.38885	6.83609	6.56906	6.20972
571.314	6.97289	6.89529	7.3484	6.52466	6.63071	6.21704	6.39008	6.78337	6.52512	6.17615
573.492	6.80618	6.84128	7.3098	6.5976	6.80328	6.44485	6.37863	6.93245	6.47156	6.1795
575.678	6.98006	6.93245	7.14973	6.57089	6.60263	6.29837	6.28708	6.81953	6.56845	6.17401
577.872	7.10258	6.92627	7.29069	6.5844	6.56357	6.22131	6.38794	6.86386	6.61194	6.08688
580.075	7.17316	6.903	7.13558	6.43509	6.80199	6.26923	6.362	6.71806	6.36642	6.13373
582.286	6.81297	6.9622	7.15626	6.46645	6.55518	6.35605	6.604	6.89873	6.41373	6.17172
584.505	7.04201	7.09984	7.23633	6.52847	6.67152	6.35635	6.40244	6.71326	6.4978	6.14273
586.733	7.04697	6.87172	7.31419	6.5921	6.56624	6.31149	6.53931	6.84837	6.41098	6.11435
588.969	7.11342	6.95618	7.4197	6.54793	6.72371	6.58325	6.47079	6.93481	6.55472	6.18713
591.214	7.04285	7.03384	7.52312	6.57425	6.69556	6.29669	6.48087	6.8988	6.46149	6.11984
593.468	6.99913	7.11266	7.36141	6.50063	6.83395	6.45142	6.37634	6.91566	6.27716	6.22406
595.73	6.8808	6.88438	7.46006	6.61194	6.62941	6.19217	6.37375	6.959	6.38657	6.17554
598	7.09503	6.94344	7.29015	6.5773	6.67519	6.49551	6.31836	6.96472	6.50665	6.16058
600.28	6.99135	6.96869	7.26589	6.79329	6.66626	6.44028	6.39343	6.86661	6.48926	6.17218
602.568	6.97525	6.82335	7.295	6.6127	6.81755	6.3063	6.43936	6.94656	6.47644	6.19843
604.864	6.87782	6.89972	7.29946	6.71715	6.91605	6.4418	6.4447	6.85097	6.64795	6.09695
607.17	7.0192	6.99814	7.37888	6.59187	6.59309	6.29822	6.39282	6.84349	6.56143	6.05957
609.484	7.01019	6.88606	7.36408	6.58897	6.74782	6.31363	6.26831	6.92184	6.43768	6.30356
611.807	7.15645	7.03484	7.16888	6.55128	6.67152	6.47858	6.35712	6.81107	6.56342	6.29852
614.139	6.88065	7.12982	7.50717	6.58768	6.66779	6.2677	6.68854	6.81786	6.51886	6.15677
616.479	7.08687	6.98944	7.21855	6.56197	6.70166	6.33301	6.38702	6.8203	6.51459	6.13434
618.829	7.05208	6.98708	7.50988	6.50238	6.69258	6.74637	6.37238	6.90613	6.50894	6.26083
621.188	7.07489	7.22198	7.32098	6.66664	6.72516	6.32767	6.47018	7.12936	6.70288	6.29135
623.555	7.23564	6.93687	7.51057	6.5229	6.54251	6.40167	6.56647	6.87546	6.55609	6.13693
625.932	7.16522	7.0842	7.29679	6.72409	6.66939	6.4003	6.52817	6.90613	6.5416	6.21017
628.318	6.98914	6.88271	7.32254	6.65825	6.82495	6.31195	6.41754	7.00981	6.55884	6.22711
630.712	6.96968	6.95564	7.22057	6.5799	6.82816	6.36749	6.56021	6.82449	6.56677	6.32874
633.116	7.03125	7.071	7.31339	6.64696	6.80511	6.43799	6.54053	6.72615	6.43555	6.31287
635.529	7.13531	7.15477	7.22202	6.69807	6.67137	6.31683	6.31378	7.03934	6.5715	6.24374
637.951	6.88995	7.00928	7.27104	6.63551	6.63803	6.42029	6.46652	7.14325	6.35605	6.35025
640.383	7.05009	6.96358	7.34055	6.59607	6.79871	6.43555	6.58463	6.79932	6.53015	6.04828
642.823	7.27104	7.00294	7.28626	6.59332	6.83678	6.3858	6.36261	6.847	6.42044	6.23962
645.273	7.14241	7.21306	7.36179	6.59912	6.88202	6.57959	6.44821	6.77544	6.60034	6.20743
647.733	6.98471	7.0916	7.40368	6.57249	6.7746	6.51459	6.28281	6.85669	6.47598	6.23337
650.201	7.04796	7.1891	7.29343	6.66679	6.78474	6.20056	6.36108	6.8322	6.52847	6.20834
652.679	7.06154	6.98143	7.40997	6.71097	6.6127	6.42654	6.55045	6.95473	6.62598	6.12976
655.167	7.05994	6.93596	7.38533	6.55838	6.77658	6.3382	6.31561	7.0829	6.42365	6.08414
657.664	6.94336	6.95061	7.41333	6.63231	6.58607	6.52222	6.39725	7.10739	6.68213	6.16974
660.17	7.06512	7.03362	7.44389	6.72943	6.81114	6.41678	6.5683	7.05452	6.58752	6.47018
662.686	6.89095	7.08801	7.2496	6.55228	6.83296	6.50314	6.45111	6.95892	6.50009	6.18851
665.212	7.09785	7.15874	7.31869	6.521	6.76659	6.40961	6.49185	7.08168	6.70425	6.21689
667.747	7.04834	7.21443	7.07996	6.58073	6.62903	6.5979	6.50757	7.09091	6.58516	6.15616
670.292	7.04857	7.14874	7.42958	6.41922	6.65581	6.47598	6.39603	7.03186	6.48216	6.20529
672.846	7.14767	7.02248	7.23896	6.63391	6.78047	6.58966	6.40549	6.8438	6.70006	6.16318
675.411	7.01302	7.13722	7.22019	6.63155	6.69128	6.40198	6.35284	7.06757	6.62201	6.1351
677.985	7.11929	7.12135	7.32136	6.54541	6.85875	6.43127	6.45508	7.00363	6.55899	6.15662
680.568	7.23885	7.09991	7.48672	6.78436	6.77299	6.47797	6.5387	6.95953	6.56364	6.2323
683.162	7.07527	7.05811	7.36057	6.67549	6.7942	6.56845	6.34491	6.95999	6.61469	6.12045
685.766	6.86897	7.09938	7.28165	6.64635	6.71371	6.4563	6.49017	7.12677	6.75575	6.08337
688.379	7.04895	7.1701	7.33601	6.72859	6.70982	6.46423	6.39069	6.93939	6.5815	6.07178
691.003	7.34283	7.18765	7.37125	6.75102	6.88225	6.64398	6.45218	6.92352	6.53488	6.18225
693.636	7.05574	7.01897	7.23434	6.72791	6.77895	6.57516	6.56723	6.89255	6.41479	6.2001
696.279	7.01958	7.0768	7.47475	6.78413	6.85944	6.55273	6.4743	6.94801	6.44524	6.091
698.933	7.09358	7.08961	7.58106	6.866	6.82884	6.44531	6.75262	6.93024	6.49338	6.33835
701.596	7.10991	7.22618	7.28561	6.66382	6.84601	6.54404	6.59973	6.96251	6.64566	6.02463
704.27	7.01019	7.02187	7.38335	6.54289	6.93085	6.48911	6.6098	6.9046	6.48354	6.24069
706.954	7.12051	7.17751	7.28004	6.64536	6.81152	6.54816	6.52298	7.18918	6.65421	6.09055
709.648	7.03705	7.02744	7.1946	6.72241	6.93817	6.54022	6.5654	7.13051	6.62071	6.21399
712.353	7.13615	7.13409	7.39841	6.66611	6.83975	6.59683	6.47583	6.78062	6.43211	6.13068
715.067	6.99234	6.98219	7.37125	6.65314	6.94237	6.51901	6.63239	7.14699	6.57715	6.08856
717.792	7.02408	7.05536	7.43626	6.7511	6.74454	6.67725	6.72028	7.01942	6.55052	6.15143
720.528	7.27234	7.07497	7.26158	6.61629	6.91917	6.58615	6.50604	6.96808	6.62842	6.00235
723.274	7.20589	7.22809	7.36526	6.76933	6.72569	6.49597	6.57455	6.96495	6.51665	6.17905
726.03	7.05833	7.14775	7.55093	6.7775	6.81557	6.55151	6.67267	6.9458	6.44585	6.36917
728.797	7.29408	7.21161	7.51438	6.73668	6.84303	6.53137	6.50208	7.07588	6.53282	6.09406
731.574	7.07588	7.10716	7.55867	6.63452	6.74377	6.52802	6.56723	7.08748	6.44951	6.23856
734.362	7.27272	7.27135	7.4778	6.66649	6.88232	6.44104	6.7099	7.08801	6.66397	6.30875
737.16	6.98532	7.00584	7.21786	6.7308	6.96846	6.40381	6.42563	7.04468	6.49384	6.2706
739.97	7.19223	7.05681	7.38388	6.60866	6.82228	6.36841	6.6243	6.87622	6.56662	6.13754
742.789	7.01439	7.12585	7.4147	6.61842	6.8644	6.55212	6.68976	6.91833	6.46255	6.13693
745.62	7.13936	7.28065	7.49847	6.74416	6.78917	6.48697	6.42578	7.11121	6.5036	6.14578
748.461	6.99883	7.07657	7.33028	6.66115	6.68579	6.55914	6.54526	6.89674	6.64009	6.19781
751.314	7.10991	7.04681	7.54036	6.73599	6.63834	6.61697	6.51581	7.0359	6.4537	6.21552
754.177	7.09648	7.17049	7.37392	6.80702	6.86813	6.56876	6.66756	7.04765	6.62766	6.12915
757.051	7.08908	7.13646	7.46861	6.679	6.78352	6.53152	6.4901	7.04239	6.41579	6.30569
759.935	6.92322	7.10007	7.35641	6.70364	6.92406	6.58615	6.52534	7.06215	6.48483	6.21689
762.831	7.0961	7.11266	7.36935	6.65947	6.69159	6.41876	6.58669	6.95267	6.5361	6.2941
765.738	7.24907	7.24922	7.34493	6.74919	6.80672	6.76056	6.44859	7.15546	6.59576	6.26816
768.656	7.08282	7.15393	7.38796	6.50787	6.89095	6.71143	6.75102	6.99432	6.38351	6.11404
771.585	7.14279	7.24808	7.14863	6.87546	6.81084	6.50047	6.48376	7.04773	6.69731	6.10443
774.526	6.9104	7.03018	7.44659	6.8438	6.68633	6.745	6.59233	6.93367	6.539	6.22742
777.477	7.16858	7.05925	7.48821	6.83273	6.79893	6.58287	6.49429	6.93672	6.57196	6.09024
780.44	7.11136	7.11609	7.44488	6.74065	6.82915	6.62849	6.65115	6.87828	6.56845	6.11923
783.414	6.95038	7.2139	7.54208	6.7794	6.78329	6.62659	6.58524	6.9516	6.6333	6.16989
786.399	6.96571	7.19315	7.47772	6.77658	6.78726	6.41777	6.50299	7.04819	6.47865	6.01242
789.395	7.06558	7.14005	7.51186	6.88156	6.81969	6.51115	6.68556	7.00806	6.59027	6.09833
792.404	7.02438	7.18124	7.54269	6.71234	6.79695	6.5934	6.67412	7.2345	6.80878	6.28204
795.423	7.10449	7.22557	7.45182	6.71333	6.8914	6.60675	6.55014	7.15034	6.55128	6.09924
798.454	7.06787	7.14722	7.35809	6.69746	6.75385	6.61591	6.49681	7.20406	6.51588	5.96359
801.497	7.12578	7.10213	7.26181	6.63048	7.07962	6.53687	6.75453	7.14264	6.57181	6.08627
804.551	7.14928	7.13737	7.41642	6.65627	6.85303	6.52046	6.59996	7.08618	6.53435	6.21979
807.616	7.28897	7.19444	7.39086	6.82381	6.83495	6.62933	6.70815	7.099	6.5641	6.23169
810.694	7.07268	7.13371	7.34528	6.65077	6.98807	6.50841	6.61041	7.10693	6.53038	6.20758
813.783	7.22366	7.23747	7.65572	6.6851	6.8544	6.6954	6.55815	7.11113	6.42563	6.15219
816.884	6.85966	7.11807	7.50256	6.75827	6.77895	6.45622	6.59256	7.08984	6.36612	6.26434
819.997	7.35062	7.22702	7.43599	6.73943	6.83067	6.56334	6.57867	7.05208	6.67458	5.97305
823.121	7.0414	7.17789	7.50378	6.76666	6.87775	6.63872	6.63719	7.16278	6.34644	6.25183
826.258	6.98479	7.1418	7.43088	6.77124	6.84586	6.67908	6.52771	7.07314	6.64658	6.26312
829.406	7.11609	7.25349	7.44289	6.78268	6.84456	6.69144	6.61575	6.90453	6.56235	6.06064
832.567	7.12593	7.15172	7.659	6.79398	6.912	6.59081	6.53442	6.96785	6.59752	6.29288
835.739	7.30377	7.15019	7.49386	6.80031	6.90308	6.63124	6.735	6.9165	6.62926	6.25122
838.923	6.89209	7.19597	7.28554	6.84532	6.85287	6.62819	6.62598	7.09877	6.65413	6.23459
842.12	6.98219	7.14302	7.53761	6.7572	6.97975	6.66924	6.73698	7.17209	6.7141	6.23718
845.329	7.15515	7.12105	7.4184	6.70822	6.84204	6.6571	6.53244	7.06573	6.54739	6.17584
848.55	7.21329	7.11494	7.33986	6.71082	6.89056	6.61163	6.72676	7.39189	6.53542	6.18149
851.783	7.13829	7.1357	7.42348	6.72081	6.90407	6.49712	6.72707	6.96869	6.53847	6.14182
855.029	7.32605	7.23869	7.57854	6.82114	6.87363	6.54167	6.81923	7.23022	6.55594	6.21704
858.287	7.15309	7.1685	7.53918	6.7659	6.79886	6.54984	6.62071	7.11517	6.65253	6.12518
861.557	7.00104	7.20848	7.43847	6.80092	6.8644	6.68861	6.69632	7.0681	6.65825	6.07849
864.84	7.21703	7.07741	7.44724	6.71677	6.94283	6.66176	6.74904	7.19742	6.33278	6.23962
868.135	7.11601	7.19086	7.62383	6.68129	6.90804	6.73882	6.58234	7.28813	6.40129	6.25092
871.443	7.30225	7.24159	7.50336	6.84464	6.77879	6.62758	6.62811	6.98906	6.55998	6.20377
874.764	7.04308	7.36984	7.51549	6.67725	6.85364	6.75247	6.69861	7.10327	6.56441	6.19888
878.097	7.15294	7.23427	7.60452	6.95084	6.97395	6.67	6.72005	6.92169	6.4785	6.08887
881.443	7.41997	7.11662	7.42775	6.79848	7.02515	6.61804	6.5345	7.11815	6.64528	6.08856
884.801	7.2924	7.28645	7.56596	6.79001	6.88736	6.72058	6.72546	7.19543	6.62994	6.10001
888.172	7.2501	7.37801	7.67982	6.95473	7.01134	6.58646	6.51161	6.9931	6.61598	6.29059
891.557	7.26524	7.1711	7.50893	6.92436	6.89865	6.61819	6.57288	6.95946	6.59126	6.00937
894.954	7.12692	7.13791	7.43347	6.86806	6.89186	6.71356	6.67465	7.34413	6.44173	6.14914
898.364	7.13921	7.12646	7.51274	6.8412	6.88881	6.76514	6.64566	7.03918	6.58325	6.3533
901.787	7.17979	7.22969	7.51823	6.8576	7.00897	6.67274	6.70288	7.19902	6.59019	6.25778
905.223	7.16118	7.183	7.52369	6.8222	6.9487	6.64894	6.58249	7.26974	6.63666	6.04004
908.672	7.09633	7.22481	7.27856	6.76414	6.80389	6.68152	6.47163	7.24251	6.62277	6.13754
912.134	7.37473	7.30713	7.42935	6.78528	6.81854	6.65459	6.6642	6.97388	6.50017	6.22253
915.609	7.21947	7.23076	7.31773	6.83327	6.96678	6.70486	6.58798	7.1125	6.51413	6.29425
919.098	7.23999	7.17804	7.6263	6.89903	6.88889	6.67709	6.65054	7.27852	6.53152	6.36078
922.6	7.24533	7.33131	7.39231	6.91231	6.90315	6.73904	6.74927	7.06596	6.53816	6.18484
926.115	7.09137	7.31625	7.48589	6.81755	6.8367	6.71455	6.73424	7.07573	6.69373	6.08612
929.644	7.09717	7.27188	7.35584	6.90796	6.86508	6.77925	6.51283	7.18681	6.48384	6.09344
933.186	7.21436	7.16217	7.55363	6.94527	7.0546	6.70052	6.74522	7.24335	6.59721	6.12793
936.741	7.1386	6.96259	7.66575	6.81152	6.8145	6.62941	6.81709	7.21336	6.57799	6.27167
940.31	6.96678	7.33124	7.56557	6.89217	6.94168	6.84319	6.6452	7.26273	6.62361	6.10596
943.893	7.2039	7.23686	7.60418	6.87386	6.79314	6.81419	6.66008	7.29973	6.54381	6.2326
947.489	7.27417	7.21916	7.37297	6.88782	6.92505	6.60774	6.6748	7.16743	6.55655	6.03668
951.099	7.15927	7.24457	7.51003	6.69899	7.0208	6.65009	6.65787	7.10625	6.50749	6.21063
954.723	7.22473	7.25433	7.71149	6.75835	6.8969	6.59958	6.73752	7.10495	6.65985	6.22284
958.361	7.01988	7.18704	7.33517	6.90292	6.80069	6.77826	6.66481	7.16972	6.38016	6.33652
962.012	7.23953	7.13181	7.42504	6.61346	6.90514	6.56227	6.63513	7.1669	6.65855	6.09299
965.678	7.27394	7.15187	7.66346	6.72707	6.94023	6.61186	6.60103	7.23808	6.74248	6.20895
969.357	7.14645	7.32658	7.39738	7.01691	6.82045	6.82014	6.66946	7.24045	6.51649	6.31699
973.05	7.14745	7.2287	7.48188	6.83334	7.06039	6.5419	6.59004	7.16339	6.59218	6.26297
976.757	7.19391	7.18834	7.47349	6.86966	6.8586	6.55991	6.56029	7.04803	6.57951	6.24466
980.479	7.30446	7.13081	7.69363	6.86317	6.82404	6.78368	6.83395	7.2023	6.64375	6.32828
984.215	7.12692	7.26471	7.25403	7.01866	6.97525	6.81953	6.96785	7.17224	6.50826	6.43356
987.964	7.16171	7.21359	7.46517	6.97815	6.90514	6.48811	6.55479	7.12646	6.60126	6.26236
991.729	7.304	7.19902	7.59415	6.85326	6.88339	6.67747	6.6288	6.97113	6.57066	5.9877
995.507	7.16904	7.17262	7.58621	6.92169	7.00821	6.82434	6.70227	7.13158	6.66794	6.21628
999.3	7.28455	7.31453	7.36698	6.94939	6.88248	6.70113	6.64284	7.23587	6.46591	6.00601
1003.11	7.2477	7.25014	7.40051	6.86485	7.00279	6.61858	6.54175	7.20627	6.56181	6.14136
1006.93	7.19109	7.3798	7.48627	6.87256	6.89087	6.93596	6.67274	7.18552	6.49544	6.20728
1010.77	7.3011	7.26376	7.41825	6.91582	6.89529	6.54587	6.64589	7.14821	6.5889	6.18973
1014.62	7.18346	7.33376	7.53365	6.84105	6.99348	6.8837	6.74568	7.05673	6.632	6.13144
1018.48	7.18277	7.22076	7.67582	6.98341	6.74278	6.58463	6.81862	7.06284	6.65771	6.24176
1022.36	7.25746	7.33788	7.56634	6.84563	6.87973	6.69914	6.6275	7.09488	6.61537	6.18515
1026.26	7.09633	7.18544	7.51606	6.71036	7.02484	6.88393	6.86546	7.18643	6.66367	6.2355
1030.17	7.27173	7.3737	7.57168	6.63254	7.00912	6.71692	6.78223	7.14043	6.68312	6.16684
1034.09	7.13936	7.2197	7.5259	6.97861	6.94748	6.65062	6.78078	7.36877	6.54198	6.1441
1038.03	7.21642	7.28561	7.46208	6.93382	7.02225	6.70029	6.79573	7.29637	6.50803	6.23642
1041.99	7.24983	7.24854	7.48055	7.00043	7.01988	6.60805	6.68427	7.23892	6.64444	6.29745
1045.96	7.09778	7.13486	7.40768	6.93489	6.75507	6.63048	6.81137	6.98097	6.58073	6.16699
1049.94	7.08481	7.14119	7.46433	6.81015	6.80351	6.86867	6.5892	7.22565	6.58554	6.28616
1053.94	7.17354	7.31037	7.60548	6.83571	7.01035	6.85669	6.77368	7.1804	6.65802	6.26083
1057.96	7.08374	7.07855	7.6223	7.00478	6.86081	6.51138	6.79398	7.14241	6.48727	6.23596
1061.99	7.11945	7.28489	7.50607	6.89514	7.02911	6.79497	6.70174	7.33063	6.5596	6.16302
1066.03	7.26715	7.2496	7.53849	6.87485	6.96815	6.66992	6.62163	7.22023	6.48682	6.24924
1070.1	7.15141	7.12482	7.48844	6.88438	7.03682	6.77589	6.82816	7.31171	6.56616	6.28372
1074.17	7.24903	7.1143	7.53571	6.67488	7.13013	6.7115	6.6526	7.13966	6.48079	6.13022
1078.26	7.26051	7.40646	7.54925	6.84601	6.95892	6.80565	6.87157	7.29187	6.46568	6.12442
1082.37	7.15454	7.20268	7.64835	6.84746	6.75751	6.8824	6.81297	7.21725	6.66565	6.24695
1086.5	7.19559	7.23015	7.57442	6.78375	6.88446	6.91925	6.73378	7.22458	6.5229	6.26068
1090.64	7.22019	7.388	7.51289	6.8676	6.87714	6.73546	6.63872	7.19635	6.52275	6.09909
1094.79	7.09602	7.29172	7.52186	6.87866	7.03461	6.8058	6.76666	7.30003	6.58867	6.31424
1098.96	7.30682	7.36855	7.43965	7.10686	6.88545	6.6983	6.78261	7.10266	6.55891	6.25732
1103.15	7.21561	7.11437	7.41325	6.8998	7.07291	6.62476	6.83823	7.40242	6.7202	6.10992
1107.35	7.13509	7.15565	7.4897	6.81122	6.85219	6.81953	6.7952	7.18094	6.74538	6.30859
1111.57	7.37213	7.24297	7.32788	6.80977	6.9799	6.74751	6.74553	7.37659	6.55434	6.11389
1115.8	7.20085	7.24144	7.66293	6.92421	6.80351	6.67053	6.68961	7.17926	6.66328	6.16119
1120.06	7.13623	7.08698	7.47704	6.97968	6.93642	6.74416	6.7498	7.15744	6.48506	6.11099
1124.32	7.31323	7.1817	7.50862	6.92024	6.99562	6.62941	6.85913	7.18895	6.60683	6.3855
1128.61	7.25502	7.25269	7.65951	6.8589	6.8087	6.82266	6.88431	7.23515	6.48643	6.24298
1132.91	7.32586	7.14962	7.63428	7.01027	6.92383	6.91772	6.81458	7.25616	6.68633	6.19492
1137.22	7.13898	7.20329	7.7021	6.82648	7.09419	6.92963	6.82388	7.00523	6.5802	6.20468
1141.55	7.31239	7.3177	7.54673	7.05162	6.80641	6.76521	6.856	7.12929	6.63795	6.07742
1145.9	7.20726	7.37602	7.63409	6.97083	6.88461	6.84776	6.67358	7.26471	6.52885	6.09421
1150.27	7.28859	7.2287	7.63138	6.99883	6.93871	6.74858	6.7881	7.37003	6.73019	6.14594
1154.65	7.18281	7.29683	7.52728	6.98181	7.10953	6.89262	6.65581	7.07531	6.46828	6.23672
1159.05	7.15965	7.21519	7.62642	6.77208	7.07573	6.57761	7.03629	7.48055	6.41449	6.18362
1163.46	7.24251	7.32254	7.61467	6.94588	7.11342	6.77696	6.95251	7.22443	6.7617	6.16714
1167.9	7.20932	7.32319	7.68002	6.95816	7.01515	6.67404	6.76666	7.32872	6.75201	6.24054
1172.35	7.40803	7.33017	7.52396	6.93001	6.95808	6.84547	6.72791	7.30137	6.45004	6.34567
1176.81	7.1814	7.1048	7.57442	6.84387	7.09724	6.91299	6.92627	7.32716	6.51039	6.18851
1181.3	7.14935	7.35962	7.58163	6.93619	7.13539	6.7926	6.73531	7.27257	6.51787	6.17218
1185.8	7.26662	7.3513	7.54658	6.82716	6.99905	6.75987	6.94466	7.35603	6.5136	6.25839
1190.31	7.26635	7.28752	7.58942	6.72867	7.03789	6.87935	6.82457	7.26299	6.55487	6.25687
1194.85	7.26059	7.29622	7.70985	7.03987	6.86691	6.87958	6.72203	7.33631	6.55594	6.07849
[truncated: 3 more rows]

## Sheet: Fig. 3b
Time (s)	ASCC3HR(D1453A) (1)	ASCC3HR(D1453A) (2)	ASCC3HR(D1453A) (3)	ASCC3HR(D1453A)-TRIP4 (1)	ASCC3HR(D1453A)-TRIP4 (2)	ASCC3HR(D1453A)-TRIP4 (3)	ASCC3HR(D611A)-TRIP4 (1)	ASCC3HR(D611A)-TRIP4 (2)	ASCC3HR(D611A) (1)	ASCC3HR(D611A) (2)	ASCC3HR(D611A) (3)
0.0022875	2.50931	3.72452	4.71115	3.64456	4.7731	5.56747	5.0972	6.082	4.97787	5.66696	5.95703
0.004575	2.49924	3.68423	4.53171	3.14621	4.74197	5.59311	5.04776	6.0762	5.09018	5.60562	5.9639
0.006875	2.63168	3.81271	4.68765	3.07449	4.6138	5.34531	5.10056	6.12381	4.90158	5.60501	5.99289
0.0091875	2.46933	3.71658	4.84909	3.21304	4.68216	5.52841	5.05356	5.9906	4.93118	5.66483	5.92697
0.0115125	2.5679	3.77914	4.69223	3.21762	4.72733	5.43777	5.07797	6.10382	4.92569	5.74844	5.81345
0.0138375	2.46536	3.74039	4.85153	3.18405	4.57535	5.51315	5.05142	5.97107	4.89548	5.53879	6.02966
0.016175	2.39243	3.73734	4.63974	3.13705	4.69986	5.50827	5.00839	6.0289	5.01846	5.67154	5.8519
0.018525	2.53708	3.68179	4.65439	3.17581	4.67545	5.38803	5.07767	5.95474	4.92416	5.71915	5.87112
0.020875	2.45285	3.84476	4.59427	3.15079	4.68735	5.55161	4.92569	5.93597	4.9556	5.58151	5.83588
0.0232375	2.39517	3.76266	4.61227	3.15933	4.73068	5.42038	4.91592	6.0762	4.98703	5.68924	6.02615
0.0256125	2.44736	3.62381	4.68124	3.14499	4.58084	5.47928	5.20462	6.08185	4.88052	5.59982	5.88226
0.028	2.58499	3.741	4.72427	3.18863	4.59274	5.42526	5.02731	5.99106	4.91928	5.58334	5.90927
0.0303875	2.42691	3.82675	4.5311	3.06168	4.75449	5.65964	5.14145	6.00433	4.82071	5.75333	5.90439
0.0327875	2.52975	3.81271	4.66324	3.15506	4.60526	5.41306	5.09079	5.97626	4.91837	5.65292	5.93018
0.0352	2.51999	3.98575	4.64554	3.13889	4.53506	5.55893	5.0737	5.99136	4.85367	5.67886	6.008
0.0376125	2.4617	3.74222	4.62387	3.0983	4.68704	5.63309	5.06332	6.12427	4.97391	5.62546	5.91873
0.04005	2.45468	3.80966	4.72549	3.20023	4.69589	5.65079	4.95255	6.04156	4.91196	5.83328	5.81558
0.0424875	2.40463	3.83347	4.44901	3.06686	4.67422	5.36209	4.95438	6.10367	4.92294	5.64041	5.9668
0.044925	2.53403	3.68027	4.60709	3.08975	4.63516	5.53543	5.19516	6.10382	4.91196	5.63858	6.08521
0.0473875	2.48856	3.66959	4.60922	3.08701	4.78561	5.39597	5.00381	5.92316	5.02243	5.76218	5.89584
0.04985	2.51877	3.74588	4.65866	3.09158	4.78714	5.60623	5.0737	6.16623	4.87198	5.77408	5.9169
0.052325	2.53708	3.88107	4.64035	3.16208	4.77463	5.44632	4.99344	6.06323	5.08224	5.59525	6.00815
0.0548125	2.57126	3.81241	4.58969	3.13828	4.70718	5.39474	4.88724	6.0083	4.88266	5.54153	6.14197
0.0573	2.57156	3.81577	4.70078	3.18649	4.72916	5.53299	4.93271	6.0051	4.9437	5.72403	5.75012
0.0598	2.59323	3.76175	4.58267	3.2399	4.64615	5.50644	5.01785	5.94376	5.05295	5.48172	6.01105
0.0623125	2.48123	3.87772	4.66202	3.37845	4.72244	5.39352	5.21286	6.00449	4.8793	5.55466	5.92331
0.0648375	2.47849	3.93631	4.76608	3.45474	4.77646	5.44113	5.15854	5.89996	4.81308	5.76035	5.92499
0.0673625	2.51907	3.71933	4.63699	3.5582	4.67514	5.44449	4.84573	6.03912	4.94888	5.66391	5.81039
0.0699125	2.51053	3.90396	4.62326	3.48282	4.71298	5.57358	5.0679	6.05392	5.0322	5.84335	6.03378
0.0724625	2.56821	3.7645	4.61014	3.57559	4.60678	5.54428	5.17166	5.90714	4.98398	5.63004	5.83923
0.075025	2.51419	3.80722	4.69955	3.5881	4.81461	5.58304	4.98581	6.07056	5.11887	5.73807	5.94009
0.0775875	2.64206	3.8121	4.65805	3.50327	4.61838	5.52261	5.09689	5.91064	4.94949	5.68375	5.89035
0.080175	2.54318	3.87405	4.608	3.5878	4.78043	5.6163	4.92081	6.00082	5.06973	5.7515	6.05209
0.0827625	2.58682	3.83957	4.47983	3.45749	4.69254	5.5751	5.11337	5.9433	4.88876	5.83664	5.95215
0.0853625	2.61154	3.87161	4.62296	3.55576	4.88663	5.57999	5.08224	5.95428	4.81674	5.64133	5.79727
0.087975	2.53586	3.94241	4.74625	3.54752	4.72214	5.34317	5.00534	5.97015	4.83017	5.75241	5.93018
0.0905875	2.60696	3.99155	4.56253	3.51608	4.97635	5.44327	5.00504	6.09314	4.93057	5.67337	5.88257
0.093225	2.66006	3.91769	4.69193	3.54538	4.81033	5.49698	5.02304	6.10016	5.10544	5.71091	5.83221
0.0958625	2.60361	4.05167	4.68643	3.45749	4.77066	5.43747	5.07278	6.04538	4.82315	5.9642	5.88959
0.0985125	2.63016	3.89847	4.74411	3.51059	4.82224	5.50278	5.0383	6.03119	5.01938	5.69656	5.99213
0.101163	2.6915	3.96561	4.74289	3.46573	4.54208	5.46036	4.97787	5.95551	4.90005	5.8287	5.89691
0.103837	2.64877	3.92105	4.58939	3.54538	4.66049	5.5043	4.98734	6.09955	4.9324	5.67123	5.90729
0.106513	2.68204	3.93173	4.65591	3.43796	4.81247	5.4332	4.92752	5.97931	4.97147	5.8812	5.94681
0.109213	2.82578	3.92654	4.72427	3.43338	4.74625	5.59128	4.94278	6.12335	4.89304	5.70847	5.97198
0.111912	2.7272	3.94577	4.56223	3.37814	4.77249	5.49118	5.04623	5.97137	5.16342	5.63644	5.91858
0.114625	2.70401	4.07242	4.6788	3.30826	4.75906	5.56015	5.07095	5.95245	4.95407	5.67032	5.91095
0.117338	2.70157	3.97507	4.63913	3.51547	4.79721	5.48019	5.03342	6.0202	4.96902	5.6694	5.96893
0.120075	2.63931	3.95432	4.59518	3.47397	4.78165	5.43869	5.009	6.02173	4.97025	5.83908	5.97366
0.122813	2.59171	3.84445	4.71054	3.43277	4.82162	5.392	5.14084	6.16043	4.81949	5.68161	5.90332
0.125563	2.65976	3.85544	4.75388	3.39981	4.85214	5.54245	4.97391	6.06964	4.93759	5.84	6.1084
0.128325	2.66251	3.88321	4.74991	3.4465	4.68185	5.56259	4.97849	6.00662	4.96689	5.64285	5.93384
0.1311	2.55814	4.00436	4.67514	3.38669	4.8204	5.53238	5.07431	5.94879	4.85275	5.71884	5.83298
0.133887	2.6683	3.92441	4.60983	3.2695	4.75571	5.51865	4.96353	5.96085	4.88083	5.6572	6.05148
0.136675	2.61307	3.98331	4.56802	3.35159	4.54422	5.43289	5.0206	5.91858	4.7963	5.681	5.86975
0.139488	2.76047	4.02145	4.71237	3.37143	4.79019	5.41153	5.05844	5.95001	4.93149	5.76981	5.86517
0.1423	2.68753	3.91434	4.77432	3.45047	4.73282	5.51956	4.95834	5.99167	4.93912	5.7637	5.91141
0.145125	2.56454	3.78006	4.63791	3.37082	4.78867	5.35873	5.18753	5.93445	4.90433	5.63034	5.93933
0.147962	2.69638	3.92746	4.63089	3.23685	4.74625	5.47531	5.06607	6.04828	4.96628	5.78079	5.96939
0.150813	2.67258	3.96866	4.45694	3.2634	4.86496	5.66269	4.92905	6.02814	4.98398	5.71182	5.78888
0.153675	2.72781	3.97507	4.71603	3.31619	4.73068	5.53177	5.04288	6.11069	4.91165	5.67093	5.9964
0.156538	2.65976	3.85178	4.62936	3.24509	4.72824	5.69992	4.90219	5.85922	5.01755	5.65659	6.04614
0.159425	2.66403	3.96286	4.69986	3.38242	4.78928	5.5867	4.99191	5.92087	4.74838	5.53299	5.95596
0.162312	2.59018	3.82492	4.60983	3.28384	4.81644	5.51041	5.07126	5.99213	5.0145	5.83755	5.7814
0.165212	2.69394	4.02573	4.62204	3.35007	4.74045	5.66452	5.04715	6.07498	4.95316	5.61081	5.76401
0.168125	2.57645	3.93051	4.61288	3.31772	4.85733	5.57938	4.99802	5.98602	4.8732	5.71915	5.95657
0.17105	2.63931	3.80814	4.7258	3.35831	4.73801	5.59341	5.00595	5.98694	4.99802	5.66666	5.9581
0.173987	2.61734	3.92471	4.6666	3.31924	4.70078	5.55679	5.10269	6.03302	4.96689	5.56198	5.84229
0.176938	2.69608	3.9769	4.66507	3.20023	4.62143	5.59341	5.00992	5.87021	4.90005	5.63492	6.06888
0.1799	2.5975	3.98361	4.57077	3.29269	4.91318	5.56107	5.07156	6.0379	4.90311	5.78171	5.94177
0.182863	2.66739	3.88718	4.56161	3.27835	4.78317	5.51865	5.03983	6.04599	4.99924	5.74432	6.00281
0.18585	2.5386	3.95798	4.68826	3.41537	4.702	5.53421	4.97513	5.89554	4.89609	5.54626	5.97855
0.188837	2.60635	3.88351	4.56436	3.28568	4.58206	5.58517	5.14603	5.81009	4.95316	5.63324	5.75684
0.191838	2.6506	3.89084	4.76334	3.34976	4.55948	5.33829	5.09872	5.79285	4.92783	5.75729	5.84625
0.194862	2.64908	3.93509	4.63028	3.16727	4.77371	5.38712	5.14084	6.00006	4.9678	5.67169	5.92209
0.197887	2.63901	4.02908	4.71878	3.26096	4.8439	5.58426	5.00626	6.04492	4.82895	5.70679	6.00082
0.200925	2.61551	3.97842	4.76364	3.26004	4.76913	5.38223	5.01755	5.88913	4.94827	5.80902	5.74722
0.203975	2.59598	3.8945	4.45786	3.15598	4.74564	5.46371	4.98032	6.04797	4.9382	5.65872	6.02707
0.207037	2.61917	4.10141	4.7496	3.30154	4.83627	5.45456	4.85367	6.03271	5.00443	5.7341	5.79849
0.2101	2.61734	3.96255	4.54666	3.28842	4.76608	5.31357	4.97543	6.0611	4.93149	5.54276	5.98755
0.213188	2.56973	4.07883	4.6962	3.29788	4.68613	5.55099	5.00687	6.07635	5.01602	5.60196	6.07635
0.216287	2.68356	4.03488	4.70444	3.26767	4.79721	5.48843	5.18906	6.14426	4.97696	5.77972	5.93353
0.2194	2.57889	3.88199	4.59488	3.27652	4.81613	5.50583	5.02426	5.98694	4.84268	5.63049	5.92682
0.222512	2.7034	3.98483	4.58023	3.228	4.67209	5.49942	4.95041	6.07559	4.92599	5.72891	6.01105
0.22565	2.72385	3.94089	4.59427	3.30856	4.76974	5.47165	5.19211	5.92911	4.98978	5.54871	5.74188
0.228787	2.59689	4.06021	4.54758	3.35068	4.8674	5.42953	4.90219	6.00479	4.77737	5.72403	5.98785
0.23195	2.51236	4.07547	4.73282	3.26218	4.8024	5.58517	4.94034	6.14319	4.98093	5.93323	5.86273
0.235113	2.57401	3.92776	4.64066	3.26523	4.82681	5.57938	4.96323	6.10443	5.03555	5.60303	5.83725
0.2383	2.54288	4.04587	4.66599	3.34915	4.92813	5.60349	5.01358	6.08215	4.94797	5.85403	5.96359
0.241488	2.55264	4.08005	4.69467	3.20755	4.83841	5.49576	4.91898	5.92773	4.82254	5.48904	5.82047
0.244687	2.57675	3.99582	4.65012	3.27805	4.83719	5.47043	5.10269	5.98709	4.91074	5.61325	5.95139
0.247912	2.6622	3.95798	4.84543	3.34549	4.785	5.56686	4.82742	5.8432	4.80423	5.71808	5.75302
0.251137	2.5914	4.0538	4.63364	3.25119	4.75571	5.53177	5.0618	5.99655	5.00565	5.68726	5.86395
0.254375	2.6976	3.99734	4.61227	3.23837	4.83017	5.60593	5.0209	5.95825	4.92233	5.64331	5.97504
0.257625	2.58713	3.94211	4.59183	3.27927	4.7319	5.53085	5.22293	5.93155	4.95804	5.73227	6.05026
0.2609	2.64084	4.03091	4.68155	3.26218	4.76364	5.47806	5.16586	5.90332	4.95316	5.70618	5.85831
0.264175	2.6149	3.98788	4.63516	3.22403	4.99161	5.70572	5.14511	6.07758	5.01785	5.69077	6.00632
0.267462	2.69485	4.04984	4.67392	3.28934	4.84177	5.51102	5.11337	5.93796	4.95163	5.79834	5.93414
0.270763	2.5676	3.94547	4.66721	3.21396	4.81705	5.48019	5.06668	5.98083	4.92172	5.68451	6.01028
0.274087	2.59689	3.94852	4.75662	3.3107	4.91928	5.67062	4.96048	5.90851	4.91989	5.69763	5.89813
0.277413	2.4968	3.87833	4.55978	3.22281	4.72763	5.37949	5.01663	5.87143	4.90707	5.80292	5.85449
0.28075	2.56149	3.853	4.72488	3.19199	4.81888	5.42923	5.04623	5.97382	5.01114	5.76431	5.8728
0.2841	2.65274	3.94943	4.7435	3.27652	4.87991	5.58823	5.009	5.99167	4.91379	5.61707	5.80124
0.287475	2.47269	3.95706	4.52682	3.1752	4.82651	5.61356	4.91379	5.86563	4.89273	5.65063	5.89905
0.29085	2.65213	4.0419	4.62265	3.18497	4.76608	5.43076	4.90982	5.91354	4.89853	5.62775	6.10657
0.294237	2.63718	3.98026	4.70596	3.25546	4.9144	5.52505	4.88815	5.97702	4.79935	5.6543	5.89844
0.29765	2.75742	4.10446	4.66873	3.28598	4.66507	5.5574	4.97177	5.90286	5.056	5.72021	5.97015
0.301062	2.61185	3.93234	4.78653	3.20786	4.84573	5.61508	5.08591	6.04813	4.94278	5.7518	5.94742
0.3045	2.64053	3.95248	4.702	3.22922	4.74533	5.51712	4.97391	5.98602	4.83078	5.7724	5.86182
0.307938	2.58987	3.98392	4.68185	3.27621	4.83994	5.66452	4.96811	5.90744	5.08987	5.74173	6.02264
0.3114	2.68082	3.94211	4.59396	3.40897	4.89883	5.67245	4.99619	5.85938	4.97726	5.79208	5.91431
0.314862	2.56699	3.9827	4.69589	3.25882	4.97177	5.62515	4.98093	5.99777	4.96384	5.62805	6.11008
0.31835	2.61826	4.08615	4.68552	3.26401	4.81155	5.42618	5.04501	6.06293	5.04288	5.76523	5.88669
0.32185	2.6207	4.11087	4.67545	3.32321	4.95041	5.57388	5.14145	5.961	4.89151	5.71991	5.82199
0.325363	2.50809	3.86765	4.63547	3.15567	4.80789	5.54642	4.97604	6.0849	4.96506	5.55435	6.02783
0.328887	2.68082	3.80692	4.608	3.31345	4.83383	5.50583	4.88022	6.09711	4.91776	5.68298	6.026
0.332413	2.5325	3.98849	4.61044	3.29849	4.84055	5.60715	5.01144	5.98618	4.93179	5.66727	5.9082
0.335975	2.63474	3.91586	4.69254	3.17459	4.75082	5.53452	5.0264	6.01349	4.99283	5.8316	5.92651
0.339538	2.63626	4.17068	4.56284	3.25668	4.87289	5.46219	5.01999	5.89188	5.08926	5.76248	5.89218
0.343112	2.59384	3.91708	4.59396	3.20084	4.81674	5.60043	4.96445	5.98541	4.91837	5.68481	5.89066
0.3467	2.53494	4.21219	4.60434	3.1337	4.86984	5.45822	5.03281	6.14487	4.93576	5.63477	5.92239
0.3503	2.66891	4.14993	4.61044	3.17551	4.84604	5.34714	5.03494	5.94589	5.00748	5.62576	5.90546
0.353925	2.60178	3.96469	4.61472	3.26401	4.85397	5.5986	5.1207	5.979	4.83017	5.77881	5.89066
0.357563	2.63321	4.09225	4.63608	3.22037	4.71664	5.57022	5.16098	6.09039	4.88205	5.67245	5.81314
0.3612	2.69943	4.03366	4.62418	3.26218	4.82437	5.62576	4.97971	5.95123	4.99741	5.66895	5.97595
0.364863	2.59079	3.84964	4.59946	3.30795	4.89395	5.55099	5.04105	6.16882	4.96292	5.79071	5.95169
0.368537	2.61887	4.11423	4.64188	3.2341	4.96384	5.31815	5.20309	5.94849	4.9736	5.66833	6.14914
0.372225	2.63046	3.87222	4.76151	3.27713	4.89517	5.5574	5.05203	6.11069	5.06241	5.64835	6.00784
0.375925	2.64297	4.03641	4.66537	3.18741	4.82071	5.68802	5.00259	6.15723	4.99832	5.57724	5.90469
0.379638	2.5679	4.04678	4.67392	3.19565	4.9498	5.68466	5.0499	6.04065	5.01694	5.72998	5.87189
0.383375	2.58072	4.09927	4.54636	3.30124	4.86038	5.52963	4.95804	6.00159	4.99283	5.67841	5.94772
0.387112	2.67166	4.08615	4.62875	3.21518	4.82925	5.55649	5.07828	6.28235	4.89273	5.68542	5.93353
0.390875	2.6915	3.89938	4.66995	3.25943	4.80301	5.56473	5.13229	5.99686	4.94583	5.8017	6.1058
0.39465	2.71835	3.84445	4.67941	3.18649	4.84634	5.48019	5.07217	6.00281	4.991	5.70023	5.95428
0.398438	2.7388	4.048	4.74472	3.29819	4.80545	5.522	5.09781	6.21857	4.92722	5.53726	6.20361
0.402238	2.66342	4.02908	4.61075	3.2045	4.75357	5.41092	5.24246	6.21353	5.11856	5.88577	5.82001
0.40605	2.59995	3.9296	4.61899	3.18344	4.83292	5.54245	4.96628	6.01379	4.99771	5.7312	5.91522
0.409887	2.58408	4.09592	4.61655	3.28049	4.83383	5.45731	5.0618	5.94971	4.94186	5.70786	6.01486
0.413725	2.64297	3.87375	4.64493	3.30093	4.90921	5.55801	5.1152	5.93628	4.81796	5.81436	5.95413
0.417587	2.68295	4.16214	4.69406	3.37326	4.92294	5.5455	4.95712	6.04172	5.14572	5.57953	5.91934
0.421463	2.63107	4.00223	4.70993	3.36472	4.91562	5.5336	5.06485	5.89508	4.85641	5.65369	5.98801
0.42535	2.56882	3.99368	4.70474	3.39218	4.8027	5.42404	5.10422	5.9874	4.77158	5.7576	5.86777
0.429262	2.69821	4.00253	4.6315	3.21396	4.75937	5.45395	5.10422	6.09619	4.88083	5.56427	6.09634
0.433175	2.55844	3.93478	4.67728	3.19504	4.95895	5.48325	5.01907	6.0112	5.14664	5.67245	5.92285
0.437113	2.66098	4.12643	4.55856	3.27744	4.85153	5.46097	5.0853	5.99625	4.90219	5.71854	5.91431
0.441063	2.56577	4.05106	4.73282	3.19565	4.68857	5.60349	4.9675	5.94971	4.78653	5.76187	5.96588
0.445025	2.55447	3.87222	4.71359	3.30093	4.77005	5.55618	5.09598	6.01059	4.98093	5.72739	6.0141
0.449	2.60544	4.16061	4.6196	3.24814	4.82834	5.59402	5.03128	5.9668	4.93423	5.5574	6.02402
0.453	2.54837	3.8768	4.80057	3.24783	4.89975	5.38406	5.19821	6.07178	4.91226	5.72784	5.87158
0.457013	2.57217	4.00589	4.58817	3.17978	4.90372	5.50644	5.0618	6.0817	4.95773	5.72433	6.00967
0.461037	2.65579	3.94028	4.57901	3.23349	4.84756	5.45151	5.01663	5.8429	5.01602	5.67627	5.89752
0.465075	2.54898	4.07181	4.65714	3.18283	4.87198	5.50613	5.07462	5.8493	4.92752	5.65689	5.88959
0.469125	2.54379	3.95859	4.70108	3.29727	4.80698	5.6044	4.92935	6.05728	4.82864	5.78033	6.14151
0.4732	2.52945	4.03122	4.7612	3.20328	4.78317	5.43991	5.1329	6.08856	4.94186	5.83954	5.94559
0.477288	2.55264	3.97293	4.5784	3.23837	4.73557	5.65689	4.96994	6.01746	4.94644	5.80658	5.86594
0.481387	2.58774	4.12735	4.53995	3.31619	4.83292	5.50888	5.10971	6.17828	4.98856	5.65781	5.74509
0.4855	2.6033	4.04984	4.65683	3.16849	4.99985	5.5986	5.03006	5.98251	4.86038	5.57526	5.99792
0.489637	2.57187	4.16	4.67026	3.14865	4.75693	5.51041	5.00107	6.02295	4.87045	5.70465	5.82474
0.493787	2.61612	3.72757	4.66263	3.20633	4.86404	5.53116	4.98062	6.01349	4.9437	5.6691	5.95398
0.49795	2.53036	4.05045	4.6431	3.15781	4.8027	5.64865	5.09933	5.90729	4.93759	5.79712	5.91537
0.502137	2.53769	4.04892	4.6373	3.19595	4.76974	5.52078	4.93607	6.10794	4.84634	5.76645	6.00357
0.506325	2.66556	3.93692	4.83047	3.21426	4.87869	5.56961	5.00473	5.88333	4.99588	5.72388	5.90576
0.510538	2.43454	4.09103	4.70993	3.26309	4.93973	5.35812	4.95865	6.01868	4.93423	5.75119	6.11008
0.514775	2.52548	3.94424	4.64645	3.18924	4.99252	5.54367	5.00412	6.05515	4.9263	5.68863	5.89615
0.519013	2.47238	3.96744	4.80148	3.26401	4.74045	5.4689	5.04501	5.90332	4.9614	5.72998	5.9198
0.523275	2.50229	3.92929	4.62723	3.14041	4.74136	5.5513	4.99741	6.17279	5.03586	5.67856	5.95169
0.52755	2.69699	3.9003	4.64432	3.22617	4.79294	5.39932	5.01205	6.10901	5.04166	5.72296	5.9964
0.53185	2.68295	4.03305	4.67972	3.26645	4.82407	5.52933	5.00809	5.98572	4.87534	5.67993	5.93216
0.53615	2.57614	3.95676	4.79477	3.23807	4.74564	5.45609	5.10391	6.01196	5.11093	5.69534	6.0675
0.540488	2.56882	4.03366	4.62692	3.31161	4.77646	5.59616	4.83597	5.8696	5.07217	5.70877	5.99091
0.544825	2.56607	4.02267	4.561	3.18649	4.85672	5.59555	5.03006	6.19995	4.95132	5.76294	5.86624
0.549187	2.47391	3.9357	4.52103	3.14102	4.92111	5.52322	5.00137	6.01852	4.90463	5.66025	5.98785
0.553563	2.55936	4.03122	4.61807	3.29575	4.88235	5.51956	5.10574	5.88165	4.79111	5.72586	5.858
0.55795	2.67166	4.06631	4.66202	3.24295	4.78806	5.54733	5.04807	6.11572	4.98642	5.49835	5.87189
0.562362	2.60849	3.94699	4.53537	3.20053	4.90158	5.44296	5.07675	6.15555	4.84756	5.55862	5.99533
0.566787	2.52792	3.95523	4.74289	3.17825	4.82803	5.49484	5.19394	5.84152	4.93301	5.75134	5.92941
0.571225	2.52762	4.07364	4.65866	3.11935	4.86191	5.57144	5.17593	5.92331	4.94644	5.66803	5.83618
0.575688	2.69669	4.10324	4.52866	3.30856	4.7493	5.3923	5.05356	6.05515	4.86526	5.63049	5.82306
0.580163	2.54745	4.02603	4.72916	3.17581	4.8616	5.58884	5.00778	6.00266	4.96872	5.5722	6.0054
0.584662	2.57217	4.07913	4.5845	3.24417	4.87991	5.50583	5.0856	6.11984	4.96567	5.67612	6.06201
0.589175	2.5502	4.11392	4.62387	3.26187	4.82864	5.50613	5.03128	5.97382	4.80515	5.90057	5.94009
0.5937	2.53403	3.93021	4.6315	3.28049	4.91074	5.43137	5.07431	6.03149	4.88693	5.63553	5.83481
0.598238	2.60208	4.00253	4.78806	3.10135	4.79202	5.51346	4.90433	6.09894	5.02487	5.81329	5.72769
0.6028	2.56393	3.95889	4.63638	3.23807	4.88235	5.5574	5.23911	5.91766	4.96689	5.5928	5.82413
0.607387	2.54654	4.03824	4.57108	3.16818	4.82895	5.75546	4.92477	6.22055	4.95804	5.80536	6.06644
0.611987	2.6622	3.9476	4.7673	3.21487	4.8613	5.504	4.96689	5.87173	4.9028	5.66589	6.01883
0.6166	2.62894	3.99857	4.64371	3.18771	4.93454	5.35385	4.99985	5.95383	4.99222	5.75607	5.86609
0.621225	2.55112	3.94058	4.6846	3.2988	4.91714	5.50766	5.09109	6.11053	4.97849	5.83374	6.02646
0.625875	2.47147	3.94333	4.73007	3.12729	4.89304	5.4332	4.92264	6.06628	4.90707	5.74951	6.04965
0.63055	2.54013	4.07242	4.75357	3.30551	4.74991	5.47043	5.07492	5.98831	4.89975	5.68451	5.88165
0.635238	2.61337	3.95248	4.72	3.20297	4.92355	5.57266	4.96078	5.96176	4.91745	5.61356	5.91064
0.639938	2.49161	3.8707	4.69223	3.27682	4.82681	5.63522	5.0148	5.78857	4.88144	5.76752	6.04065
0.644662	2.49557	4.05777	4.56894	3.27438	4.83444	5.44937	4.90402	5.99548	4.8851	5.76416	5.90836
0.6494	2.50687	4.09836	4.64066	3.31039	4.88876	5.59158	5.04684	5.98236	4.96475	5.63431	5.95459
0.65415	2.55081	3.93845	4.38095	3.34732	4.8671	5.52536	5.11246	6.01303	4.88052	5.75134	6.06613
0.658925	2.5679	4.09348	4.72733	3.28598	4.79233	5.70236	5.18417	5.99228	4.98917	5.67307	5.96115
0.663725	2.50137	4.23691	4.68826	3.16849	4.85336	5.46005	4.98032	6.1496	4.97726	5.59586	5.914
0.668537	2.62192	4.05594	4.67056	3.25821	4.91104	5.4808	4.98642	6.11801	4.90921	5.84717	5.96359
0.673362	2.52274	4.05289	4.60648	3.22678	4.82651	5.53299	5.11337	6.15952	4.8259	5.65399	5.90088
0.678213	2.52243	4.01535	4.70993	3.14346	4.80484	5.59738	5.05325	6.06918	4.90646	5.77911	5.88226
0.683088	2.52457	3.96774	4.70657	3.18893	4.78043	5.54855	5.11795	5.98618	4.90341	5.80093	5.8226
0.687962	2.51358	4.03275	4.62509	3.19901	4.76151	5.48538	5.19455	6.0788	4.91165	5.59555	5.91873
0.692875	2.58957	3.89175	4.68063	3.17184	4.86618	5.39291	5.10239	5.89783	4.96964	5.70404	5.87357
0.6978	2.55478	4.0538	4.77188	3.33725	4.8967	5.59494	5.16434	6.07788	4.97604	5.87082	5.82138
0.702738	2.60757	3.89572	4.64401	3.27164	4.81339	5.44998	4.97696	6.03287	4.8735	5.57343	5.85785
0.7077	2.63535	3.97232	4.7139	3.23013	4.94736	5.66177	4.92935	6.11237	4.98093	5.47424	5.95306
0.712675	2.49466	3.99765	4.72916	3.24997	4.85062	5.39383	5.19821	5.86349	4.74533	5.44327	5.87128
0.717675	2.60025	3.97202	4.60861	3.28018	4.68826	5.45395	4.91959	5.91705	4.9855	5.71472	5.77469
0.722687	2.54288	3.94882	4.62448	3.24173	4.84573	5.41336	5.09567	6.02402	4.87289	5.73792	5.86655
0.727725	2.56058	4.03305	4.59885	3.29147	4.74625	5.45975	4.9263	5.92697	4.86374	5.64636	5.91492
0.732787	2.47849	4.0419	4.72122	3.17978	4.98276	5.63492	5.09262	6.16623	4.97025	5.73563	5.87112
0.737863	2.46201	3.86887	4.55856	3.20114	4.91592	5.48569	4.9556	5.93582	4.73618	5.77011	5.91965
0.74295	2.6033	4.05014	4.64981	3.24844	4.81094	5.50766	5.12497	5.86304	4.97543	5.80551	5.93201
0.748062	2.5914	4.15909	4.63333	3.25638	4.9086	5.59708	5.08896	5.89676	4.98337	5.63797	5.9407
0.7532	2.50107	4.0535	4.48257	3.27408	4.76669	5.48477	4.88663	5.9288	4.90067	5.75241	5.84534
0.75835	2.64755	4.07913	4.71268	3.19412	4.90524	5.4686	4.99466	5.99884	4.89029	5.6102	5.79102
0.763525	2.59262	4.0538	4.72092	3.34244	4.81827	5.61783	5.03067	6.08963	5.03159	5.90408	5.96558
0.768713	2.54898	4.02725	4.66141	3.2225	4.83932	5.54916	5.07278	5.98816	4.9321	5.69336	5.99808
0.773925	2.53983	4.29276	4.68399	3.23959	4.88571	5.52109	4.98611	6.11511	4.92355	5.67535	6.05972
0.779163	2.57462	3.99521	4.80026	3.20938	4.80698	5.60837	5.14481	6.02966	5.02518	5.77927	6.04019
0.784413	2.64267	3.99704	4.63821	3.20786	4.88571	5.47073	4.96048	6.12411	4.98611	5.78491	5.923
0.789675	2.52396	4.05716	4.72763	3.33939	4.89853	5.53268	5.02518	6.00952	4.97238	5.69839	5.97748
0.794975	2.54257	4.01871	4.70779	3.26828	4.82712	5.47928	5.11307	5.97916	4.97086	5.74203	6.00967
0.800287	2.50626	4.08279	4.64859	3.20084	4.80515	5.39627	5.1564	5.95871	4.9855	5.75531	6.05042
0.805613	2.4733	3.99246	4.77859	3.19077	4.78256	5.68802	4.87381	6.04156	5.02457	5.73181	5.97855
0.810962	2.54074	4.00803	4.56985	3.18192	4.70169	5.59097	5.24826	6.01074	5.04929	5.746	5.81482
0.816338	2.53311	3.99185	4.56375	3.31284	4.91013	5.5159	5.05447	6.10016	4.99008	5.66071	5.811
0.821738	2.44339	4.05685	4.66324	3.12057	4.89395	5.57358	4.9855	6.07254	5.03494	5.6369	5.75012
0.82715	2.58377	4.03702	4.72214	3.24844	4.96323	5.45273	5.00717	5.88989	5.02182	5.64682	5.85434
0.832575	2.53586	4.00375	4.64371	3.18161	4.8851	5.39993	5.13931	5.91354	5.06973	5.70602	6.00754
0.838037	2.63779	3.9183	4.71786	3.18375	4.8613	5.51407	5.02945	6.01257	4.9321	5.81802	5.82367
0.843512	2.59781	3.95737	4.5787	3.23196	4.82834	5.57785	4.98764	6.02692	4.86557	5.6842	5.84595
0.849012	2.54868	4.00436	4.64798	3.17429	4.93179	5.50003	5.00931	6.13129	4.86771	5.62363	6.064
0.854525	2.49863	3.99033	4.77585	3.34641	4.89731	5.53329	4.87717	6.01654	4.8674	5.74265	5.88058
0.860062	2.68448	4.10049	4.73495	3.11996	4.91409	5.62424	4.92538	5.98785	4.94675	5.73578	5.79727
0.865625	2.55936	4.04282	4.82346	3.27316	4.86435	5.56503	5.00351	5.88791	4.85855	5.72678	5.89523
0.8712	2.54257	3.96439	4.60159	3.26645	4.95987	5.4155	4.98245	5.9404	4.86008	5.72159	5.91843
0.8768	2.51816	4.04068	4.62814	3.30551	4.85245	5.54123	4.95529	6.02661	4.84787	5.67413	6.02158
0.882425	2.5087	4.04495	4.72305	3.2164	4.72672	5.49789	4.95316	5.82993	4.99039	5.70633	6.15723
0.888075	2.59415	4.08646	4.81033	3.28262	4.82315	5.44937	4.95773	6.02448	5.0679	5.80139	6.12198
0.893737	2.52365	4.01901	4.56802	3.26614	4.7847	5.66483	5.1619	5.87006	5.09109	5.59647	5.98846
0.899425	2.5325	4.05289	4.66385	3.18283	4.83505	5.4744	5.04013	6.01868	4.87961	5.63461	6.04156
0.905137	2.54227	4.13651	4.77798	3.1279	4.89059	5.49362	5.09384	6.09573	4.92661	5.86578	5.97946
0.910863	2.48978	3.83255	4.61838	3.1337	4.86618	5.52902	5.01816	5.89813	5.12619	5.67993	5.84717
0.916625	2.48154	3.93082	4.6666	3.32535	4.87503	5.49484	5.11887	5.97839	4.86893	5.66574	5.85602
0.9224	2.4736	3.95767	4.65103	3.15353	4.79813	5.54245	5.01663	5.99762	5.1091	5.59631	6.02798
0.928187	2.52151	3.96683	4.70444	3.23685	4.77524	5.46921	5.00534	5.98328	5.08072	5.51254	5.71609
0.934012	2.52853	4.02054	4.80148	3.20328	4.82346	5.53421	5.0618	5.95795	4.92783	5.5632	6.07574
0.93985	2.48428	4.1127	4.6846	3.33206	4.84604	5.51987	5.19089	5.96176	4.91379	5.64255	5.99045
0.945713	2.64297	4.09683	4.6846	3.25058	4.88632	5.49881	5.05966	6.07193	4.98764	5.69931	5.96756
0.9516	2.55692	4.05716	4.59335	3.20328	4.85641	5.49667	4.92661	6.05118	4.95834	5.79926	5.78201
0.957512	2.51205	4.00833	4.91104	3.26584	4.76151	5.47318	5.1033	5.7663	4.94186	5.68298	6.07178
0.963437	2.53159	4.04739	4.72336	3.26584	4.8027	5.54123	5.07919	6.08368	4.88235	5.58426	6.02142
0.969387	2.49039	4.05441	4.61411	3.33786	4.79782	5.63736	5.11124	5.93933	4.84879	5.69321	5.97458
0.975362	2.45132	3.88138	4.83444	3.23074	4.88358	5.54184	5.0383	6.05865	4.86374	5.70053	5.9024
0.981363	2.52518	4.06265	4.69315	3.14102	4.93423	5.49911	5.18173	5.89264	4.95041	5.67459	5.96298
0.987387	2.51389	3.94119	4.60068	3.32748	4.90738	5.50766	4.99924	6.13022	4.79507	5.62134	5.85007
0.993438	2.48184	4.05045	4.67667	3.30429	4.89487	5.7338	5.19485	6.01746	5.03159	5.66483	6.02249
0.9995	2.58286	3.92685	4.67453	3.28873	4.84695	5.3981	5.06516	6.13815	4.92447	5.7901	5.93842
1.00559	2.52396	4.02115	4.73495	3.36411	4.85367	5.55222	5.15213	6.02661	4.93454	5.8905	5.88135
1.0117	2.44919	4.08188	4.78012	3.21152	5.01633	5.66055	5.16983	5.80963	4.97299	5.72723	5.98129
1.01784	2.50992	3.91739	4.60403	3.22128	4.9379	5.63461	4.97025	5.96512	4.87137	5.58762	5.93338
1.024	2.50778	3.94516	4.7554	3.20602	4.93698	5.37216	5.00595	5.93277	4.79874	5.71716	5.88776
1.03019	2.49802	4.10416	4.54483	3.27133	4.87473	5.45547	5.10788	5.95703	4.94705	5.69275	5.85236
1.03639	2.42538	4.1124	4.62601	3.28842	4.92508	5.43228	4.97971	6.16058	5.02457	5.64743	5.82596
1.04262	2.48703	4.12308	4.94614	3.20206	4.8204	5.41824	5.14389	6.04813	4.89243	5.68176	6.12717
1.04887	2.49374	3.94363	4.73068	3.33572	5.06943	5.41245	5.06699	6.12503	4.91714	5.74799	5.78842
1.05515	2.5383	4.02176	4.66232	3.24631	4.92966	5.71304	5.09354	6.06415	5.00992	5.61356	5.99854
1.06146	2.53769	4.09683	4.61014	3.27377	4.78622	5.51071	5.02548	5.95078	4.87106	5.82809	5.94528
1.06779	2.37076	3.97232	4.61441	3.19473	4.85336	5.56046	4.93973	5.9848	5.05783	5.6691	5.89798
1.07414	2.51205	4.00284	4.70016	3.23135	4.79202	5.56473	5.13535	6.24969	4.99008	5.57327	6.11755
1.08051	2.41623	4.04526	4.64798	3.29727	4.93942	5.56015	5.12894	5.89035	4.89822	5.63065	5.96573
1.08691	2.5383	3.94577	4.68063	3.27591	4.92416	5.62759	4.96048	6.22803	5.0621	5.59662	5.94666
1.09333	2.46323	3.99521	4.83902	3.20297	4.79935	5.59982	5.08163	6.02768	5.03342	5.76233	5.87708
1.09977	2.55356	3.98422	4.63211	3.2991	4.71085	5.44724	5.06302	5.95032	4.99954	5.65201	5.78156
1.10625	2.52487	4.10599	4.77432	3.21243	4.81857	5.37369	4.91806	6.07788	5.00107	5.68436	5.85419
1.11275	2.4498	4.03549	4.59457	3.22128	4.96994	5.53391	4.94522	5.97855	4.97604	5.6485	5.84305
1.11927	2.55417	3.95615	4.55978	3.26614	4.79294	5.55099	5.02487	6.08643	4.97513	5.66193	5.9021
1.12581	2.51755	3.93234	4.63608	3.26431	4.84146	5.59433	5.12589	5.97992	4.96719	5.77576	5.87357
1.13239	2.59323	3.97842	4.67209	3.17245	4.92294	5.52689	5.18448	5.94437	4.83139	5.73135	5.84473
1.13899	2.50351	3.99155	4.60495	3.24173	4.80301	5.56656	4.92172	5.92346	4.89822	5.71594	6.10107
1.1456	2.40646	4.14627	4.52316	3.23105	4.92142	5.58701	5.09567	5.96085	4.7908	5.66589	5.95169
1.15225	2.54532	4.00375	4.57748	3.32474	4.72031	5.53146	4.96353	6.08307	4.95895	5.66757	5.82062
1.15893	2.49771	4.05441	4.62692	3.1868	4.77463	5.63248	5.05295	6.00403	5.07156	5.66696	5.9935
1.16562	2.52975	4.02908	4.80362	3.21548	4.9791	5.55618	4.99924	5.97214	5.10574	5.61539	5.87875
1.17235	2.49008	4.08127	4.64005	3.09708	4.87076	5.59921	5.08072	6.07895	4.93973	5.64102	5.91705
1.17909	2.49283	4.0181	4.71481	3.23349	4.86832	5.72037	5.10422	6.0936	4.89975	5.62683	5.84579
1.18586	2.58408	4.03427	4.7023	3.24173	4.81888	5.46646	5.03098	5.98434	5.05569	5.72296	5.79483
1.19266	2.43301	4.09897	4.76639	3.33878	4.8735	5.52292	5.02182	6.02722	4.97299	5.8107	5.99472
1.19949	2.43027	4.02847	4.63181	3.18008	4.75204	5.58121	5.03006	5.98801	4.96964	5.66757	5.95444
1.20635	2.57553	3.9537	4.72366	3.26218	4.82346	5.54642	4.97635	6.08276	4.90067	5.73105	5.85251
1.21323	2.52426	3.91159	4.59732	3.45047	4.86557	5.51468	5.00961	6.09665	5.02792	5.68298	5.97488
1.22012	2.49435	4.01047	4.64401	3.29086	4.98703	5.49484	4.89609	6.01547	4.91409	5.76492	5.97046
1.22706	2.60147	3.93021	4.74594	3.17215	4.90982	5.52933	5.14084	6.06384	4.85886	5.79498	5.95703
1.23401	2.51755	4.048	4.69711	3.24966	4.80942	5.53452	5.08041	5.94315	5.07278	5.59097	5.79437
1.241	2.48703	4.0892	4.70779	3.19565	4.90219	5.51163	5.07614	6.18591	4.86954	5.72632	6.02036
1.24801	2.42538	4.09225	4.68002	3.14682	4.84482	5.52933	4.98978	6.08139	5.07065	5.74524	5.86487
1.25505	2.43851	3.98788	4.82986	3.2106	4.83627	5.60654	4.95285	5.96436	4.87411	5.73441	6.01715
1.26211	2.41196	4.04312	4.75388	3.18558	4.81491	5.56625	5.14511	5.97473	5.04501	5.71884	6.05423
1.2692	2.4733	4.00894	4.69559	3.28506	4.90402	5.49454	4.9733	5.94833	4.98001	5.68436	5.91644
1.27631	2.42294	3.95523	4.767	3.17673	4.75388	5.51041	4.95071	5.93857	4.879	5.53848	5.96191
1.28346	2.39639	3.94211	4.63516	3.28781	4.94583	5.53909	5.10605	6.09039	4.88663	5.63477	5.84274
1.29062	2.55661	4.03763	4.58237	3.21365	4.94522	5.62912	5.1561	6.15906	5.00046	5.522	6.008
1.29782	2.48154	3.88657	4.57809	3.19595	4.80606	5.78018	5.06638	5.99411	5.03403	5.63293	5.92331
1.30506	2.51236	3.92654	4.66141	3.34732	4.77768	5.59006	5.04593	5.86105	5.02457	5.60104	6.13785
1.31231	2.47879	4.03763	4.70444	3.14163	4.76456	5.51956	4.8851	5.94864	4.86404	5.71091	5.80719
1.31959	2.51511	3.90884	4.75571	3.29636	4.91684	5.49332	5.11154	5.86609	4.94125	5.60776	5.88974
1.3269	2.58865	3.91647	4.71207	3.27103	4.93454	5.60257	5.1506	5.94528	4.85825	5.69305	5.89966
1.33424	2.44766	3.97415	4.59854	3.22556	4.84634	5.56198	5.0087	6.05545	4.95743	5.70038	5.97336
1.3416	2.49588	3.96835	4.66507	3.30978	4.81003	5.52139	5.00748	6.10321	4.80698	5.69366	5.91125
1.349	2.51541	3.94821	4.59061	3.10257	4.98642	5.53268	4.98795	5.92438	4.98489	5.74173	5.98892
1.35641	2.52335	3.89816	4.77341	3.22037	4.99191	5.56351	5.03616	6.08246	4.97482	5.4837	5.87357
1.36386	2.51999	4.02634	4.73648	3.21976	4.88297	5.52505	5.22141	6.05179	4.87778	5.74524	5.9523
1.37135	2.46658	4.04007	4.78897	3.26096	4.89548	5.56198	4.99802	6.05972	4.87045	5.75241	5.89951
1.37885	2.46201	4.03244	4.67178	3.20633	4.88174	5.66788	5.07919	6.03531	5.05356	5.73349	5.97153
1.38639	2.45956	4.01627	4.6907	3.38211	4.87473	5.48569	5.03159	6.08566	4.97665	5.5098	5.82001
1.39395	2.54562	4.03915	4.66171	3.293	4.83536	5.61417	5.03708	5.93643	4.83719	5.68329	5.98053
1.40154	2.46811	4.10934	4.60617	3.3342	4.91257	5.38071	4.93027	6.08246	4.94339	5.79803	5.83603
1.40916	2.42966	3.91678	4.60556	3.32565	4.94675	5.35538	4.94278	6.04523	5.06302	5.70847	5.80017
1.41681	2.5383	4.08127	4.77188	3.27744	4.97726	5.47379	5.00565	6.07056	5.00748	5.68832	5.91583
1.42449	2.54745	3.96683	4.64645	3.16025	4.79904	5.51071	4.98764	5.99503	5.07797	5.77194	5.82916
1.4322	2.4205	4.03305	4.68552	3.29666	4.83536	5.59341	5.05936	5.8017	4.9379	5.56061	6.08521
1.43994	2.48184	3.96103	4.52805	3.28751	4.89883	5.42221	5.14236	5.94437	4.97391	5.64835	6.04218
1.4477	2.49954	4.04068	4.77341	3.32047	4.82162	5.65048	5.19119	5.96527	4.86923	5.82764	5.94315
1.4555	2.46811	4.04648	4.6965	3.31314	4.95682	5.47379	5.01266	5.99609	4.84085	5.6691	5.98434
1.46333	2.49496	4.0004	4.77341	3.10928	4.89273	5.57938	5.01663	6.02982	4.84238	5.64957	6.21902
1.47119	2.52121	4.09897	4.75296	3.25912	4.86496	5.64407	4.9617	5.97351	4.80331	5.60028	5.96848
1.47907	2.46597	3.95279	4.71725	3.2341	5.03159	5.5809	4.94461	6.03882	4.91531	5.64819	5.90546
1.48699	2.40189	4.06631	4.59641	3.24936	4.86984	5.51926	5.15762	5.83267	4.9855	5.57129	5.89844
1.49494	2.5032	4.02817	4.7438	3.26309	4.99893	5.48172	4.98886	6.07346	4.80179	5.73944	5.88287
1.50291	2.49039	4.05136	4.70718	3.26797	4.78989	5.37949	4.8967	5.92209	4.87808	5.65384	5.79346
1.51093	2.43546	4.07791	4.67728	3.18222	4.81949	5.42587	5.03708	6.13525	5.12405	5.69824	5.93185
1.51896	2.49893	3.92319	4.66568	3.30612	4.8616	5.46677	5.07401	6.091	5.00961	5.60471	5.94635
1.52702	2.57584	3.97934	4.83322	3.30093	4.73129	5.51102	4.92386	5.96313	4.92569	5.61661	5.85938
1.53513	2.41226	4.0358	4.72336	3.24844	4.91714	5.634	5.10208	5.86914	5.06454	5.67444	5.9137
1.54325	2.4855	3.92868	4.66812	3.27225	4.7908	5.58701	4.86893	6.00632	4.90768	5.77621	5.97778
1.55141	2.46902	4.03763	4.68796	3.13705	4.8909	5.4393	5.09872	6.01761	4.98306	5.63812	6.09039
1.55961	2.56851	4.01077	4.61716	3.2222	5.01511	5.44662	4.91043	5.85556	5.00656	5.79315	6.05789
1.56782	2.61398	4.12155	4.59	3.23685	4.9086	5.51071	4.9437	5.96817	5.08774	5.6543	5.89905
1.57609	2.50351	4.06723	4.69711	3.26004	4.85489	5.50369	5.01175	6.07849	4.81491	5.65109	5.89188
1.58438	2.50381	4.11453	4.74655	3.20724	4.89975	5.56412	5.19852	5.98694	4.87503	5.65475	5.90515
1.59269	2.55447	4.18747	4.70505	3.35831	4.80576	5.62576	5.07217	5.89493	4.83047	5.6636	6.08536
1.60104	2.44064	4.04343	4.76089	3.29483	4.81064	5.55252	4.9263	6.10001	4.91776	5.77454	5.8548
1.60941	2.46964	3.97324	4.67514	3.2991	4.88358	5.58151	4.95163	6.091	4.9205	5.82794	6.11603
1.61783	2.48947	4.00894	4.7374	3.17612	4.85641	5.62454	5.12222	6.00021	4.79324	5.7782	6.06735
1.62627	2.56668	3.97934	4.655	3.1749	4.83353	5.51773	5.0795	5.99152	4.86618	5.85068	6.08261
1.63475	2.49313	4.09225	4.61929	3.22495	4.73923	5.3862	5.05753	5.96756	5.0145	5.69138	5.88333
1.64326	2.51694	4.08005	4.62051	3.18649	4.89456	5.48477	5.01389	5.9166	4.95163	5.746	5.97656
1.6518	2.5087	3.95462	4.5256	3.12149	4.98337	5.47836	5.06393	5.99792	4.97849	5.7518	5.94482
1.66037	2.47147	4.1777	4.76334	3.20602	4.87534	5.53299	4.95743	6.01196	4.78806	5.79651	5.91003
1.66899	2.55539	3.99734	4.85886	3.27835	4.81369	5.57846	5.08255	5.82062	5.009	5.66071	5.99991
1.67762	2.53311	4.05899	4.59915	3.34457	4.81094	5.51437	4.9617	6.15723	4.91104	5.65491	5.81207
1.6863	2.46994	3.87283	4.57779	3.26675	4.83719	5.57999	5.0267	6.06613	5.02243	5.46158	5.89966
1.695	2.58072	3.97232	4.72122	3.19351	4.92386	5.43991	4.93973	6.16211	5.02151	5.65735	5.95093
1.70374	2.44797	4.13101	4.65286	3.21884	4.87839	5.58304	5.04044	6.02356	5.08286	5.7457	5.99152
1.71251	2.49802	3.936	4.6254	3.22891	4.85916	5.57205	5.05753	6.11938	4.99344	5.75012	5.98145
1.72131	2.40128	4.15817	4.82986	3.33664	4.87869	5.37857	4.90036	6.08414	5.07309	5.72601	5.90179
1.73016	2.51205	3.94272	4.65378	3.29575	4.78226	5.47165	5.05295	6.05957	4.96323	5.69977	5.88867
1.73902	2.42752	4.00894	4.76242	3.31802	4.8732	5.62546	4.96506	5.92804	4.92569	5.69412	5.99274
1.74794	2.44431	3.97141	4.66934	3.30673	4.80637	5.51254	5.0267	6.04584	4.96536	5.63309	5.8429
1.75688	2.54929	4.15665	4.85947	3.35617	4.90555	5.55191	5.08347	6.18347	4.70871	5.87677	6.0965
1.76585	2.49191	4.02115	4.82803	3.31985	4.84695	5.45609	5.05753	5.97321	5.00259	5.85724	5.85464
1.77486	2.41714	3.94608	4.69772	3.2634	4.74716	5.61478	5.04959	6.23077	5.08133	5.62943	5.98557
1.7839	2.48886	3.98849	4.64127	3.14651	4.89822	5.56198	4.99466	6.03058	5.08102	5.77316	6.06384
1.79297	2.52548	4.00772	4.78683	3.36929	4.83475	5.42892	5.00656	6.05286	4.87259	5.72418	6.04492
1.80209	2.45773	3.94394	4.52927	3.17337	4.84512	5.76035	4.97177	5.9317	4.88174	5.7135	5.95032
1.81124	2.46078	4.05258	4.75632	3.21823	5.00259	5.46921	5.00961	5.88013	4.93668	5.6485	5.96909
1.82041	2.52304	3.99887	4.61777	3.27408	4.95468	5.54642	5.02914	5.96878	4.78104	5.76065	5.88364
1.82964	2.51205	4.04953	4.77707	3.13095	4.99863	5.67673	4.92783	6.05438	5.00015	5.68146	5.98434
1.83889	2.5737	3.9473	4.86221	3.25089	4.96719	5.50522	5.07156	6.07224	4.81613	5.72495	5.79117
1.84818	2.46811	3.93845	4.65347	3.21243	4.82376	5.35019	5.03311	6.03302	5.04807	5.59555	5.94116
1.85749	2.5032	3.93112	4.6962	3.15292	4.81155	5.47104	5.01358	6.05759	5.00961	5.74905	5.74371
1.86685	2.58713	4.048	4.59396	3.25912	4.88937	5.48874	5.04837	6.22925	4.88846	5.53253	5.89966
1.87624	2.50809	4.13712	4.7081	3.1633	4.9321	5.50552	4.98611	6.12976	4.9794	5.66544	5.81238
1.88567	2.44553	4.11453	4.59641	3.30612	4.96628	5.46555	5.03677	6.00708	5.08682	5.66925	6.08658
1.89514	2.37503	4.06967	4.62509	3.11813	4.77524	5.504	4.95956	6.06628	4.99893	5.7283	5.93658
1.90464	2.44156	4.13803	4.5842	3.11966	4.8436	5.49026	5.04562	6.16791	5.02304	5.68237	5.8226
1.91418	2.52518	4.05777	4.71481	3.29727	4.832	5.60654	4.98611	5.90622	4.9794	5.64606	5.96664
1.92375	2.42264	4.03366	4.72061	3.1749	4.9794	5.40298	5.09872	5.99915	5.02243	5.6218	5.86349
1.93336	2.47726	4.01169	4.7023	3.11325	4.94431	5.4332	4.9736	6.11038	4.99405	5.58777	5.99106
1.943	2.45102	4.05441	4.59305	3.30521	4.77432	5.50339	5.14572	5.90561	4.76395	5.82001	5.97183
1.95269	2.44064	4.11484	4.6312	3.10684	4.95956	5.63492	5.06302	5.92163	4.92203	5.77744	5.98618
1.9624	2.37411	4.07852	4.61319	3.31894	5.09293	5.46494	4.99954	5.9079	4.95163	5.6929	5.89905
1.97216	2.55966	4.03549	4.68765	3.18649	4.87259	5.57297	5.10513	6.11969	4.94888	5.77927	5.97382
1.98196	2.41135	4.01932	4.74716	3.24417	4.82224	5.57999	5.09903	6.07468	4.98459	5.65521	5.9201
1.99179	2.4437	4.04648	4.63699	3.14163	5.02945	5.45761	5.17258	6.18866	5.05295	5.70557	5.92117
2.00166	2.51266	4.04587	4.65103	3.21304	4.95316	5.67245	5.08072	5.92728	4.96475	5.64346	6.09253
2.01156	2.59232	3.96255	4.65927	3.28262	4.86465	5.57816	5.14328	6.12625	5.01114	5.79926	6.09818
2.02151	2.55112	3.92166	4.75143	3.28873	4.90952	5.64407	5.12039	5.89294	4.94614	5.59189	5.85403
2.03149	2.47879	4.10538	4.79843	3.04398	4.99374	5.50949	5.08865	5.95749	4.86099	5.67047	5.79727
2.04151	2.45071	4.08218	4.53293	3.20847	4.96017	5.50827	5.10086	6.04294	4.94553	5.68039	5.87372
2.05156	2.36374	4.04678	4.68094	3.22311	4.93851	5.66177	5.02762	6.07651	4.97665	5.62912	5.87143
2.06166	2.48672	3.96042	4.80637	3.26675	5.00412	5.62698	5.09506	5.97687	4.99222	5.81604	5.87723
2.0718	2.53708	4.08279	4.62723	3.3815	4.82315	5.56168	5.0267	5.97351	4.97147	5.79788	5.87646
2.08197	2.41745	3.98148	4.68735	3.16544	4.7435	5.49637	4.91013	6.01868	4.99008	5.70633	5.82275
2.09219	2.61948	3.97263	4.76273	3.13065	4.87656	5.4808	5.06821	6.02081	4.8793	5.71899	5.9288
2.10244	2.45621	3.9711	4.74747	3.19595	4.84848	5.5687	5.02731	5.91934	4.94125	5.58243	5.68527
2.11273	2.55722	3.97476	4.65897	3.23929	4.72183	5.55588	4.95865	5.82611	4.85703	5.74463	5.95688
2.12305	2.43637	4.01627	4.64584	3.14743	4.74777	5.4158	5.10208	6.10275	4.96841	5.73715	5.8844
2.13342	2.51999	4.10416	4.70963	3.16269	4.8851	5.72311	4.99039	5.97153	4.79782	5.59082	5.82108
2.14383	2.44339	4.03366	4.63516	3.25363	4.89731	5.55344	4.98856	5.91553	4.85245	5.85175	6.08124
2.15427	2.51144	4.07242	4.58878	3.22189	4.68887	5.56046	4.89426	6.03561	4.83871	5.81345	5.91736
2.16476	2.52029	4.10049	4.85641	3.18466	5.056	5.52109	5.02731	6.02325	5.09689	5.61829	5.98373
2.17529	2.48642	3.99887	4.73404	3.18436	4.86832	5.50644	5.13535	6.01334	4.93759	5.88913	5.95093
2.18586	2.50992	3.92166	4.73923	3.23563	4.82437	5.57693	5.13077	6.02249	4.83688	5.78049	6.08932
2.19646	2.45193	3.90182	4.69955	3.11539	4.98978	5.68069	5.14328	6.10916	4.88388	5.74951	6.09711
2.20711	2.45285	4.09744	4.65622	3.09067	4.84756	5.50919	5.10269	6.05286	4.93362	5.46021	6.00723
2.2178	2.52426	3.98666	4.63058	3.22708	4.67667	5.44388	4.95041	6.04645	4.97421	5.60928	5.92148
2.22854	2.40768	3.9711	4.68399	3.10745	4.91837	5.56259	4.93515	5.93475	4.95163	5.60562	5.87036
2.2393	2.53372	3.94699	4.63669	3.26614	4.95865	5.41092	5.03738	5.96466	4.89395	5.74615	5.85663
2.25011	2.51694	3.90579	4.80362	3.32626	4.82803	5.60532	4.99344	6.08597	4.98062	5.75226	5.98068
2.26096	2.55234	4.05045	4.6254	3.24753	4.99985	5.5925	5.09842	6.0498	5.01053	5.64651	6.02859
2.27186	2.49008	3.97415	4.55551	3.21609	4.85367	5.49393	5.01297	6.06522	4.97543	5.51331	6.04874
2.2828	2.39578	4.02237	4.6727	3.1871	4.88419	5.66177	5.02701	6.09512	4.89548	5.81635	5.97656
2.29378	2.47208	4.04007	4.67667	3.14896	4.90189	5.41	4.88541	6.05881	4.88144	5.70114	5.88638
2.30479	2.40616	3.94882	4.74136	3.27957	4.83444	5.54886	5.11032	5.94208	4.94339	5.60501	5.93246
2.31585	2.47269	3.94516	4.79691	3.31528	4.88632	5.67123	4.97391	6.05011	5.01205	5.67505	6.10275
2.32695	2.42538	3.94089	4.76639	3.26828	4.73801	5.49728	5.05966	6.00754	4.91135	5.69	6.01944
2.3381	2.43454	3.99124	4.63547	3.32993	5.00107	5.64194	4.92081	5.98618	4.81308	5.62775	5.96344
2.34929	2.45193	3.9357	4.77982	3.27438	4.81339	5.41824	5.05173	6.09802	4.88632	5.74844	5.80032
2.36051	2.56699	4.01047	4.80698	3.31375	5.00961	5.67612	5.11154	6.06476	5.01999	5.72952	6.14044
2.37179	2.54593	4.03519	4.90433	3.19717	4.8735	5.48019	5.05386	6.10458	5.00809	5.54413	5.97321
2.3831	2.54379	4.05807	4.63333	3.19321	4.98825	5.6041	5.14938	5.88379	5.01297	5.60516	5.92758
2.39446	2.4855	4.06204	4.62692	3.32047	4.90463	5.55435	5.00381	6.0817	5.03281	5.81268	5.85571
2.40586	2.491	4.02878	4.65897	3.44223	4.92508	5.56992	4.96445	6.22314	4.88052	5.68283	5.77896
2.41731	2.50381	3.94302	4.6962	3.18039	4.9147	5.40359	4.97513	6.04645	4.99283	5.65445	5.99106
2.4288	2.45529	4.10934	4.73648	3.26492	4.75571	5.50369	5.19547	6.07513	4.95193	5.74951	6.00281
2.44034	2.38815	3.96927	4.70749	3.35037	4.9437	5.46463	4.93027	5.96069	4.79843	5.75027	5.88852
2.45191	2.53159	3.91617	4.75082	3.24356	4.92081	5.50735	5.10818	5.89203	5.03281	5.77774	5.92896
2.46353	2.49771	4.07791	4.65378	3.24722	4.87442	5.57388	4.97787	5.88699	4.95163	5.67261	5.82626
2.4752	2.58865	3.94058	4.54849	3.21091	4.9675	5.66513	4.98886	5.89493	5.04868	5.73578	5.99976
2.4869	2.4437	4.0239	4.73495	3.25333	4.74503	5.65048	5.19608	6.09329	4.98306	5.6546	5.97412
2.49866	2.57217	3.965	4.81125	3.24448	4.99191	5.74295	5.01755	5.96207	4.94339	5.78812	5.92865
2.51046	2.54349	4.09195	4.63547	3.34213	4.87198	5.56198	5.02426	6.04614	4.89304	5.79254	6.12671
2.5223	2.38235	4.01199	4.66019	3.23471	4.75204	5.5455	5.18326	6.06567	5.01968	5.77225	5.95001
2.53419	2.49252	3.9418	4.75784	3.36349	4.85214	5.61813	4.97269	5.94299	5.08286	5.57785	5.97015
2.54612	2.53311	4.07303	4.51187	3.26797	4.88113	5.56839	5.07858	5.88196	4.89059	5.76828	5.86578
2.5581	2.54715	4.0889	4.64615	3.25272	4.83627	5.54916	5.11673	6.04721	5.00412	5.79117	5.85602
2.57013	2.5087	4.07242	4.65317	3.24203	4.99832	5.70786	4.91531	6.02005	4.90616	5.7338	5.97855
2.5822	2.55112	3.97293	4.64676	3.19717	4.83566	5.57236	5.01755	6.01501	4.91653	5.80215	5.85129
2.59431	2.4147	3.88748	4.7084	3.19778	4.89609	5.49423	5.03769	6.02341	5.05386	5.7341	5.93063
2.60648	2.49619	4.04221	4.9086	3.19382	4.97238	5.55649	5.00992	5.95764	4.88876	5.73608	6.03806
2.61869	2.51114	3.93875	4.70352	3.28537	4.81735	5.5278	5.04745	6.05255	4.88571	5.57251	5.92773
2.63094	2.46841	4.05899	4.71939	3.33298	4.79782	5.59982	4.82285	5.92896	4.82834	5.69458	5.84122
2.64325	2.53769	4.03214	4.65256	3.29758	5.02151	5.5629	5.03677	5.85571	4.99008	5.66071	5.94391
2.6556	2.50534	4.11758	4.84146	3.25668	4.81979	5.41672	5.15976	5.93094	4.96323	5.73456	5.88577
2.66799	2.54166	4.00406	4.81827	3.30429	4.82681	5.4747	5.08163	6.05118	4.85153	5.77774	5.90546
2.68044	2.51511	4.14139	4.75632	3.39767	4.77493	5.52109	5.06027	5.98602	5.05478	5.51407	6.00098
2.69292	2.6857	4.20059	4.68643	3.29971	4.89059	5.66849	4.97849	5.97412	5.1265	5.56015	5.9491
2.70546	2.40341	3.98849	4.6199	3.22769	5.02975	5.63034	5.00565	5.91858	4.97452	5.75119	5.92911
2.71805	2.4263	4.01566	4.79599	3.30856	4.86465	5.45914	5.09872	5.9346	5.07706	5.69046	6.04889
2.73069	2.49069	4.11514	4.832	3.26889	4.9324	5.41885	5.24734	6.1882	5.04715	5.63538	5.83664
2.74336	2.53799	4.15634	4.65775	3.36227	5.04593	5.44907	5.13443	6.01517	4.88266	5.67047	6.11649
2.7561	2.46933	4.11118	4.65561	3.32901	5.02853	5.68832	5.17624	5.91721	4.92844	5.59875	5.97916
2.76887	2.4617	3.93326	4.89517	3.14163	4.88754	5.65567	5.02365	5.98587	4.94705	5.73303	5.93948
2.7817	2.48276	3.87314	4.77432	3.34946	4.84512	5.58975	4.99405	5.93536	5.03403	5.67429	5.91858
2.79457	2.52029	3.95859	4.67514	3.23013	4.83658	5.63766	5.05936	6.08444	4.95438	5.79681	6.02982
2.8075	2.44522	4.00803	4.61533	3.28812	4.88388	5.62424	4.90646	6.00311	5.06882	5.6871	5.97366
2.82048	2.41714	3.89328	4.73648	3.28842	4.94095	5.50217	5.0267	6.04736	4.80972	5.69962	6.0347
2.8335	2.53159	4.17191	4.702	3.31833	5.09079	5.58853	5.06729	6.04599	4.9382	5.59982	5.98679
2.84658	2.49802	3.91159	4.74197	3.27103	4.70505	5.64896	4.94583	5.89859	4.93484	5.73166	5.89676
2.8597	2.5032	4.00253	4.67819	3.19473	4.83414	5.53268	5.13107	6.06308	4.92172	5.94864	5.91873
2.87287	2.397	3.93784	4.58878	3.0925	4.86618	5.60898	5.09537	5.98038	5.05051	5.83176	5.84702
2.8861	2.509	3.96439	4.69803	3.29117	4.88144	5.65384	4.99008	6.06293	4.92508	5.5809	6.02356
2.89937	2.51541	4.00284	4.69925	3.27621	4.74655	5.569	4.9559	5.90179	4.99863	5.73593	5.81421
2.9127	2.45468	4.0419	4.6904	3.23288	4.82681	5.50369	5.19424	6.0791	4.83932	5.70953	5.99396
2.92607	2.46017	3.9772	4.74258	3.39279	4.69864	5.39474	4.98184	5.79102	5.08469	5.84427	6.0022
2.9395	2.51297	3.96683	4.60861	3.27164	4.90036	5.52994	5.07675	6.14532	5.02304	5.73868	5.98572
2.95298	2.48825	3.93875	4.69406	3.22159	4.88754	5.49698	5.01785	5.92896	5.00229	5.67352	5.88058
2.9665	2.60422	3.99002	4.57809	3.32809	4.87381	5.50919	5.07431	5.94086	4.92325	5.8168	5.83527
2.98009	2.4086	4.11758	4.84268	3.29819	4.93607	5.50766	5.0621	6.02356	4.87595	5.66086	6.00052
2.99371	2.56302	4.02267	4.57901	3.26431	5.00656	5.60471	5.01328	5.92819	4.96719	5.72998	6.01593
3.0074	2.48428	4.12796	4.6019	3.30276	4.8494	5.47684	5.04166	5.98206	4.97299	5.62836	5.94696
3.02114	2.49283	4.04709	4.71176	3.39554	4.93179	5.58243	4.92111	5.9166	4.90616	5.57602	6.05911
3.03492	2.51724	4.01688	4.72641	3.32535	4.99008	5.59769	4.93851	5.91919	4.95377	5.66315	5.76492
3.04876	2.42813	4.07852	4.88358	3.21976	5.04105	5.58029	4.91287	6.03958	5.02029	5.60364	5.85632
3.06266	2.48398	3.97507	4.6196	3.28934	4.96201	5.64438	5.07675	6.14502	4.95377	5.57892	6.0025
3.0766	2.42691	3.95401	4.65958	3.35617	4.83841	5.65598	5.00504	6.01715	4.92111	5.73257	6.06796
3.0906	2.45407	3.9473	4.71939	3.31009	4.82742	5.50766	5.08438	6.10443	5.04532	5.75653	5.86472
3.10466	2.34421	3.92899	4.81888	3.20236	4.71817	5.72891	4.9736	5.99792	4.85764	5.74615	6.00189
3.11876	2.56302	3.98605	4.71695	3.24509	4.95651	5.63034	5.0145	5.77942	4.89639	5.73257	5.81787
3.13293	2.42203	3.91098	4.71176	3.30978	4.94003	5.58365	5.05447	6.05759	4.9913	5.78461	5.95261
3.14714	2.48245	3.96622	4.68613	3.25089	4.83231	5.65201	5.04166	6.12122	4.94125	5.77866	6.00311
3.1614	2.47574	4.11423	4.7728	3.30948	4.9501	5.70175	5.00381	6.13098	5.07309	5.59784	5.93948
3.17572	2.42447	4.02695	4.86832	3.22403	5.11032	5.52719	5.18356	6.02676	4.95377	5.55283	5.87738
3.1901	2.49527	4.03214	4.77737	3.17886	4.97665	5.50797	5.01694	5.99365	4.98245	5.67245	5.93964
3.20454	2.5267	4.06143	4.6666	3.46848	4.91074	5.616	5.07828	6.13693	4.90189	5.70251	5.97031
3.21902	2.41959	3.93539	4.78592	3.14865	4.93851	5.58853	5.00229	6.00555	4.95499	5.71152	5.85342
3.23356	2.509	3.97446	4.72763	3.27225	4.93546	5.60562	5.12527	6.10565	4.98093	5.79636	6.03958
3.24816	2.48306	3.90305	4.7023	3.24203	5.02975	5.60501	5.02945	5.95886	5.04166	5.72174	5.94711
3.26281	2.53403	4.10324	4.73343	3.32169	4.97604	5.50003	5.00473	6.05911	4.80362	5.6488	5.96832
3.27752	2.44858	4.08188	4.61807	3.47031	4.87167	5.50766	5.0325	6.08902	4.86954	5.56625	5.90271
3.29229	2.5386	4.00284	4.64279	3.35403	4.96078	5.63004	5.11063	6.08307	4.81155	5.78842	5.87387
3.3071	2.4617	4.10751	4.75296	3.2753	4.90768	5.55405	4.85825	5.95169	4.90677	5.67078	5.89172
3.32199	2.52945	4.0239	4.61288	3.23044	4.87961	5.6691	5.08621	5.98663	4.9852	5.61752	5.85236
3.33691	2.44919	3.96683	4.55734	3.33115	4.90891	5.76645	5.1152	5.95963	4.92294	5.6395	5.8107
3.35191	2.50259	4.13467	4.65561	3.29391	4.78561	5.57968	4.97696	6.05896	5.01907	5.79117	5.91187
3.36695	2.52823	4.00253	4.65256	3.25974	4.87839	5.42374	4.98398	5.98129	4.97543	5.83282	5.96008
3.38206	2.44888	3.9473	4.63913	3.30368	4.94156	5.58029	5.04837	5.94193	5.03952	5.70816	5.95154
3.39722	2.51083	4.06754	4.76913	3.39798	4.76761	5.52536	5.05264	5.96512	4.89761	5.71518	5.96283
3.41244	2.45193	4.02145	4.58603	3.28201	4.89517	5.43045	5.00168	5.98328	5.08286	5.67505	5.87357
3.42773	2.44919	4.08554	4.56039	3.26065	4.897	5.49759	4.98734	6.11053	5.01114	5.63736	5.83008
3.44305	2.56027	4.04861	4.79874	3.32352	5.04929	5.68588	4.94186	5.98892	4.89059	5.63034	6.0141
3.45845	2.52609	3.97964	4.64554	3.31406	4.83475	5.62668	4.92905	5.99075	4.98825	5.78506	5.7814
3.4739	2.51297	3.98026	4.77066	3.37936	4.85916	5.51834	5.0737	6.02982	4.84055	5.79376	6.02463
3.48941	2.66342	4.1185	4.69498	3.18649	4.93942	5.68497	5.03799	6.13251	5.00687	5.72678	6.03912
3.50499	2.47208	4.10904	4.50821	3.19778	4.85275	5.62241	4.96353	5.99808	4.82346	5.75378	5.91553
3.52061	2.50992	4.01474	4.68307	3.30002	4.80576	5.75455	5.04013	5.86395	4.96201	5.78415	5.92545
3.53631	2.56424	4.05441	4.8436	3.40469	4.83658	5.45059	5.03799	6.05026	5.02884	5.55344	6.01929
3.55206	2.56271	4.0416	4.75266	3.38455	4.82742	5.64682	5.16556	6.12808	4.95956	5.63309	5.99228
3.56786	2.50534	4.03091	4.65988	3.38486	4.90219	5.49698	5.08347	6.14044	5.02121	5.59891	6.06262
3.58374	2.46201	3.97934	4.80698	3.23715	4.83505	5.54947	4.7966	5.92606	4.87595	5.83237	5.88623
3.59966	2.51816	3.97202	4.72672	3.25516	4.94797	5.53024	5.16251	5.93765	5.00168	5.77484	6.01212
3.61566	2.44797	3.85788	4.6907	3.27744	4.98123	5.74295	5.02975	5.97366	4.84329	5.85648	6.0321
3.63171	2.50992	4.12491	4.75082	3.46176	4.92813	5.67886	5.11581	5.96924	4.87564	5.61035	5.84427
3.64783	2.5209	4.07028	4.59366	3.33817	4.7908	5.6163	5.06393	6.07498	4.8613	5.59052	5.92346
3.664	2.49771	4.09805	4.65042	3.21121	4.91806	5.634	5.01724	5.92041	5.13229	5.56335	5.95886
3.68024	2.42477	4.03854	4.70108	3.36136	4.78531	5.68741	5.09048	6.05026	4.89243	5.73364	5.85312
3.69654	2.48672	4.00253	4.67819	3.37051	4.87686	5.54581	4.96445	5.95688	4.88297	5.66177	5.93155
3.71289	2.52396	4.00345	4.70078	3.23868	4.8497	5.43747	5.18814	6.0495	5.05264	5.66513	5.91278
3.72931	2.59109	4.00589	4.6669	3.17764	4.98825	5.39658	5.01205	5.85419	4.83017	5.79041	5.95474
3.7458	2.35733	3.99704	4.59702	3.19809	4.98245	5.65292	5.00137	5.86914	5.0502	5.75089	5.9314
3.76235	2.41867	4.07242	4.57535	3.2576	4.79782	5.6517	4.9498	5.87036	4.96689	5.82016	6.09467
3.77895	2.37259	3.9772	4.69009	3.29788	4.8378	5.53024	5.08163	5.98404	4.93332	5.69061	5.92575
3.79562	2.47665	4.00864	4.71939	3.33969	5.09628	5.47226	4.98856	5.87875	4.86252	5.70557	5.98297
3.81236	2.49374	4.02817	4.76791	3.35587	5.10147	5.67123	5.03983	5.85007	4.98947	5.8078	6.10458
3.82916	2.60757	3.97202	4.57382	3.32901	4.96384	5.54245	5.22202	6.18744	4.96933	5.75302	5.8577
3.84604	2.53891	4.00833	4.66141	3.20877	5.00443	5.5159	5.03555	6.17798	4.79202	5.68573	5.91461
3.86296	2.63962	4.13925	4.66904	3.36533	4.98032	5.76065	5.09293	5.93689	4.86221	5.70313	5.9491
3.87995	2.56638	3.99612	4.52103	3.29514	5.02609	5.5809	4.93484	5.95703	5.00015	5.62134	5.91507
3.89701	2.51999	4.02298	4.69437	3.32779	4.90829	5.57602	5.09293	5.96512	4.9559	5.63751	6.09558
3.91414	2.49985	4.04556	4.63425	3.27774	5.06638	5.66147	5.09476	6.03561	5.04654	5.66574	5.98816
3.93132	2.49435	3.96652	4.63516	3.40225	4.98764	5.49484	5.03311	6.09222	4.9794	5.74219	5.94498
3.94858	2.52396	4.01474	4.87228	3.18954	4.91898	5.55344	4.95377	5.97824	5.07065	5.91141	6.0817
3.9659	2.38846	4.04221	4.74655	3.23776	4.86526	5.64651	5.07339	6.07025	5.00778	5.6131	5.95703
3.98329	2.54044	3.98117	4.66171	3.22891	4.8317	5.53574	5.00443	6.01212	4.9324	5.70969	5.87479
4.00074	2.52304	4.05594	4.63638	3.27286	4.9733	5.71701	4.97421	5.87601	4.84482	5.74585	5.85693
4.01825	2.56058	4.04373	4.66263	3.36929	4.89914	5.61783	5.05295	5.95047	4.89883	5.73532	6.08398
4.03584	2.53922	4.0361	4.59366	3.33206	4.91501	5.58762	4.93637	5.95932	4.81857	5.73959	5.98877
4.05349	2.48154	3.99277	4.61227	3.3223	4.98489	5.80948	5.01328	6.08261	4.86435	5.71594	5.97488
4.07121	2.4736	3.90518	4.70016	3.31894	4.99252	5.56808	5.05447	5.94452	4.88144	5.75317	6.02829
4.089	2.46536	4.0947	4.70901	3.23715	4.80545	5.41397	5.056	6.14838	4.93698	5.71091	5.8577
4.10685	2.43179	4.19754	4.8732	3.29208	4.93454	5.46432	5.13687	6.09329	5.06912	5.69931	6.02264
4.12477	2.61581	4.05991	4.65469	3.33267	4.91898	5.40176	5.02335	6.11008	5.01785	5.58472	5.91721
4.14276	2.47543	4.00589	4.78317	3.40988	5.04501	5.64651	4.93484	5.99625	4.87595	5.66162	5.94238
4.16082	2.42752	3.98422	4.71756	3.29544	4.86038	5.57785	5.0502	6.05591	4.90952	5.64056	6.10825
4.17895	2.4147	3.96011	4.6669	3.40469	4.86252	5.62668	5.07797	5.88272	4.79782	5.68741	6.0144
4.19715	2.50931	4.03152	4.66263	3.34885	5.07858	5.54977	5.02792	6.06613	4.86313	5.62332	6.03333
4.21541	2.50259	4.05563	4.72153	3.33633	4.85458	5.63309	4.95956	6.12183	5.01938	5.61737	5.94711
4.23375	2.44949	4.17068	4.61472	3.33542	4.98947	5.81375	5.10208	5.97183	4.93118	5.66391	5.85663
4.25215	2.49496	3.95157	4.68002	3.43369	4.88235	5.64468	4.94553	6.02997	5.00443	5.69565	6.04706
4.27063	2.46719	4.0123	4.7847	3.35159	4.85336	5.50522	5.14999	6.09482	5.04135	5.81696	5.92392
4.28918	2.40982	3.99368	4.75204	3.3168	4.81064	5.68802	5.23087	5.98129	4.88052	5.76508	6.03943
4.30779	2.48581	4.02634	4.82529	3.35617	4.8317	5.5217	4.86343	5.94177	4.75327	5.86334	5.96527
4.32648	2.48489	4.01657	4.7139	3.34824	4.95834	5.58365	5.10666	5.99411	5.01602	5.82916	5.91309
4.34524	2.60147	4.12186	4.69101	3.38211	4.92264	5.58304	5.1149	6.01288	4.77982	5.72006	5.92789
4.36406	2.53616	4.0004	4.66446	3.39188	4.92844	5.52017	5.06973	5.94254	4.93027	5.83054	5.81543
4.38296	2.59689	3.91708	4.70596	3.27316	4.96994	5.70175	5.06668	6.12869	5.01328	5.77881	5.92484
4.40194	2.46048	3.97018	4.67056	3.35861	5.09354	5.64194	5.11826	6.04172	5.00381	5.76904	5.91187
4.42099	2.53464	3.95981	4.73404	3.23532	4.81491	5.48477	5.08926	5.94345	4.95224	5.78888	5.99838
4.4401	2.48734	4.07211	4.79904	3.36868	5.07736	5.48172	5.06607	5.93689	4.96384	5.74158	5.93918
4.4593	2.59048	4.17435	4.8204	3.3519	4.9205	5.7045	5.14725	6.08368	5.04715	5.72739	5.93704
4.47856	2.56424	3.88626	4.71481	3.21823	5.0386	5.54367	4.96414	6.00937	4.88083	5.72342	5.75134
4.4979	2.55295	4.05655	4.80759	3.37357	5.01175	5.68741	5.01846	5.90744	4.96628	5.69946	5.86029
4.51731	2.49954	4.10629	4.72977	3.27988	4.94766	5.71732	5.00717	6.06201	4.99039	5.82596	5.82916
4.5368	2.45956	3.97507	4.86893	3.3931	4.92722	5.65201	5.03738	6.01334	4.95071	5.75104	5.8934
4.55635	2.57431	3.98575	4.77646	3.41782	4.97543	5.46341	5.03372	6.11267	5.0975	5.75226	5.98648
4.57599	2.56912	4.03397	4.75174	3.35007	4.91989	5.5162	5.10818	5.93277	4.97116	5.88821	5.92514
4.5957	2.50595	4.12949	4.79202	3.2341	5.1207	5.67154	5.00778	5.99335	4.98734	5.73669	5.82123
4.61548	2.59171	4.01108	4.71329	3.2933	4.88113	5.59311	5.04929	5.98022	4.89395	5.64316	5.9549
4.63534	2.51541	4.05472	4.69589	3.423	4.91348	5.70297	5.22171	6.0759	4.85641	5.76721	6.06522
4.65527	2.57767	4.00803	4.68491	3.31741	5.14084	5.6749	5.17746	6.06979	4.89426	5.6395	6.01303
4.67529	2.45773	3.95126	4.62601	3.41415	4.94949	5.70175	5.11337	5.89279	4.97086	5.70374	5.88699
4.69537	2.54074	4.08127	4.6788	3.38608	4.83414	5.51468	5.03464	5.97321	4.91348	5.7338	6.1058
4.71554	2.63718	4.02756	4.77524	3.2695	5.06821	5.59921	5.00351	6.02509	4.96994	5.73044	5.95322
4.73577	2.46567	3.9653	4.70047	3.40012	4.92935	5.59952	5.05295	5.82428	5.06577	5.61142	6.03241
4.75609	2.44644	4.07639	4.75021	3.40805	4.91318	5.728	5.0087	5.93338	5.03922	5.72388	5.96024
4.77649	2.53036	3.96896	4.64798	3.47366	4.96445	5.78293	5.05264	6.02554	4.91684	5.79605	5.98816
4.79696	2.52548	4.0889	4.702	3.35617	5.11917	5.68771	5.13412	6.09924	5.00198	5.62912	6.08063
4.81751	2.45804	4.0126	4.77676	3.35342	5.08438	5.72433	5.01297	5.98389	4.95926	5.80811	5.90942
4.83814	2.52762	4.01505	4.75327	3.31741	4.98093	5.53482	5.17868	6.06857	5.03128	5.7991	5.90759
4.85884	2.64328	4.09439	4.63089	3.42606	4.87503	5.50461	4.91531	6.11511	4.96994	5.70587	5.78079
4.87962	2.55112	3.98941	4.77676	3.35526	4.89426	5.46829	5.04807	6.09192	5.00412	5.73105	5.91431
4.90049	2.5621	4.03183	4.70444	3.27316	5.00443	5.65506	5.2504	5.92926	4.94095	5.80887	5.86411
4.92144	2.51938	4.01443	4.73282	3.32016	5.02731	5.66849	5.03708	6.03714	4.84329	5.66208	5.74387
4.94246	2.49313	4.01108	4.68216	3.3876	4.86069	5.6282	4.98062	5.92163	4.86404	5.6955	5.8165
4.96356	2.45956	3.98239	4.62692	3.35587	5.08621	5.65933	5.01816	5.96954	4.93484	5.76935	5.93597
4.98475	2.62375	4.06387	4.69193	3.32718	4.92203	5.59555	5.02579	5.97122	4.88266	5.56152	5.93475
5.00601	2.47543	4.08676	4.7905	3.19473	4.99222	5.76797	5.11612	6.13297	4.88846	5.73074	5.96436
5.02736	2.44125	4.06509	4.66019	3.42178	4.95346	5.72342	5.02609	6.03973	4.94522	5.75165	5.9317
5.04879	2.49557	3.97476	4.61197	3.39554	5.06546	5.74326	5.056	5.94467	5.08041	5.56366	5.7283
5.0703	2.5972	4.00192	4.66324	3.33817	4.95102	5.46799	5.08041	6.0144	4.95285	5.68222	5.98679
5.09189	2.58865	4.05045	4.78653	3.51852	5.0206	5.59372	5.07217	6.00876	4.96628	5.5278	5.9465
5.11356	2.53647	3.97659	4.69589	3.32962	4.83322	5.85526	5.17227	5.95764	4.88327	5.87265	5.87479
5.13531	2.50381	3.92075	4.76913	3.43124	4.92538	5.62576	4.97391	6.09589	4.86801	5.66483	5.88287
5.15715	2.56546	4.07028	4.71878	3.38272	5.05142	5.69077	5.2565	5.90958	4.8732	5.80765	6.00082
5.17907	2.50443	4.19693	4.72366	3.32291	5.04379	5.40756	4.92752	6.09375	4.95071	5.73013	5.87585
5.20108	2.54929	4.08493	4.70779	3.41141	5.13199	5.5629	5.11429	6.14853	4.91196	5.61935	6.03363
5.22316	2.59476	4.06265	4.69223	3.41904	5.06424	5.72922	5.02884	6.09192	4.95682	5.57571	5.95657
5.24534	2.50656	4.09286	4.90402	3.36868	4.94919	5.69656	5.04593	6.02036	4.99771	5.8287	5.88501
5.2676	2.48917	4.02908	4.81064	3.42575	4.97635	5.65109	5.15457	6.02234	5.07492	5.76691	5.93277
5.28994	2.6329	4.00772	4.64462	3.33878	5.04074	5.79086	5.02213	5.94131	5.01511	5.71442	5.98022
5.31236	2.56546	4.06296	4.77493	3.39157	5.0148	5.66208	4.96658	6.10901	4.9263	5.65994	5.78812
5.33488	2.50565	4.02359	4.76028	3.36502	4.91684	5.60837	4.99893	5.99091	4.94736	5.67368	5.9819
5.35747	2.52762	4.04282	4.55399	3.34885	4.96719	5.58304	5.19058	6.06262	4.94644	5.76431	5.96512
5.38016	2.52701	4.0062	4.8259	3.36838	5.08286	5.56595	5.11459	6.18576	5.01999	5.7756	5.88318
5.40293	2.57919	4.23599	4.8201	3.36807	5.08011	5.71533	5.10025	6.0112	4.83597	5.71152	5.79208
5.42579	2.49802	3.97324	4.71207	3.3934	5.15671	5.56992	5.11948	6.02417	4.88663	5.73914	5.69916
5.44874	2.62253	3.93356	4.76303	3.41385	4.91531	5.64026	5.14938	5.91736	4.90463	5.70602	5.91599
5.47176	2.51297	4.16855	4.52774	3.31711	4.96506	5.66299	5.06912	5.84549	4.89853	5.66391	5.92621
5.49489	2.56241	4.02481	4.70566	3.40958	5.09415	5.72296	5.09811	6.04675	5.14145	5.66086	6.08002
5.51809	2.51968	4.05777	4.91562	3.45718	5.00015	5.62271	5.02243	6.09604	4.90341	5.7515	5.91202
5.54139	2.5499	4.10507	4.63699	3.31497	4.90677	5.73303	5.0856	6.03348	5.0209	5.60349	5.979
5.56477	2.4913	4.10294	4.6904	3.34824	4.88235	5.58228	5.05722	6.06613	4.92233	5.59341	5.99197
5.58825	2.54349	4.18716	4.79813	3.51486	4.98306	5.50522	5.02426	6.03058	4.8735	5.66391	5.99228
5.61181	2.58255	4.03946	4.76883	3.44193	5.01083	5.63019	5.01816	6.14929	5.00351	5.6813	5.81451
5.63546	2.59262	3.97018	4.67606	3.32169	5.10971	5.75027	5.03036	6.02448	5.01389	5.78445	6.00342
5.6592	2.52853	4.0004	4.7612	3.4877	4.93088	5.59387	5.14359	6.05301	5.13718	5.73471	5.82092
5.68304	2.54684	4.03366	4.75479	3.40988	5.08102	5.70038	5.00107	5.97504	4.99619	5.68024	5.9021
5.70696	2.37259	4.07211	4.65805	3.36716	5.04379	5.80399	5.15701	6.03973	5.00534	5.74249	5.91827
5.73098	2.55234	4.11301	4.78836	3.48007	5.00015	5.68573	5.08835	5.98709	4.97513	5.57526	5.94528
5.75507	2.57492	4.00345	4.78806	3.45108	5.12253	5.6398	5.0975	5.98709	5.07736	5.84747	5.88211
5.77927	2.4025	4.0004	4.7377	3.35617	5.01205	5.5159	5.2272	6.01456	5.04227	5.69839	5.92117
5.80358	2.58438	4.02023	4.79355	3.35129	4.92996	5.70114	5.03586	6.04782	4.92081	5.64987	5.93857
5.82795	2.56851	4.02451	4.78897	3.45657	4.95529	5.77621	4.93546	6.02142	5.03281	5.68604	6.07285
5.85243	2.59201	4.04678	4.73404	3.44467	5.00076	5.52521	5.2269	6.11954	4.83017	5.7193	5.9259
5.877	2.59354	4.14566	4.82437	3.52982	4.8558	5.69305	5.05692	6.09741	5.11459	5.75073	6.08841
5.90166	2.51663	4.0065	4.80545	3.42911	5.00839	5.66483	5.2504	6.09238	4.88266	5.56412	5.87494
5.92641	2.58286	4.08646	4.79446	3.28476	5.0209	5.51559	5.10544	6.03516	4.94827	5.73837	5.89035
5.95126	2.59476	4.04068	4.56894	3.46817	4.9913	5.77759	5.01511	6.01944	4.85947	5.68375	5.80032
5.97621	2.5795	3.96835	4.7258	3.41415	4.99649	5.83878	5.12192	6.01837	4.84665	5.8757	5.85449
6.00125	2.5737	3.9476	4.61166	3.41354	5.05905	5.66177	5.03128	6.09497	5.10056	5.62408	5.89661
6.02639	2.55692	4.12643	4.65897	3.36868	4.96933	5.65338	5.11765	6.15662	5.06729	5.49591	6.0556
6.05161	2.66159	4.0419	4.76059	3.35831	4.96597	5.74142	5.20432	5.97122	5.03189	5.71182	5.96802
6.07695	2.55051	4.01901	4.71542	3.40897	5.13535	5.68588	5.11642	6.13098	5.00473	5.867	5.96008
6.10236	2.57614	3.98636	4.71085	3.33969	5.11063	5.70663	5.23178	6.1937	4.92142	5.68085	5.86777
6.12789	2.53128	4.05655	4.68918	3.40805	5.07065	5.5954	4.96536	6.01425	4.86038	5.8252	6.03561
6.1535	2.59323	3.94821	4.63974	3.4288	5.00504	5.62225	5.09323	6.19629	5.09995	5.84457	5.95551
6.17922	2.54745	4.07028	4.88785	3.45871	5.01694	5.67108	5.05661	5.9288	5.00534	5.88165	5.85205
6.20504	2.58652	4.13956	4.73831	3.38303	4.98764	5.61264	5.11215	6.0936	4.93576	5.69397	5.91904
6.23095	2.56546	4.20059	4.81613	3.42636	5.02182	5.64209	5.04532	6.1087	4.97849	5.7103	5.8342
6.25695	2.64511	4.1597	4.69254	3.4407	4.99557	5.62744	5.18478	5.99686	4.89426	5.74326	6.08459
6.28306	2.6326	4.20975	4.7554	3.35648	5.17166	5.66635	5.08347	6.02859	4.93881	5.73257	6.07834
6.30928	2.603	4.19815	4.79294	3.47153	5.07706	5.69351	5.21286	6.02463	4.80118	5.75134	6.10321
6.33559	2.57645	3.95309	4.75571	3.54904	4.99802	5.77759	4.97696	6.1705	4.98398	5.8046	5.96085
6.36199	2.62924	3.96408	4.78775	3.52524	4.93973	5.67429	5.18295	6.10825	4.99557	5.64423	6.02356
6.3885	2.62436	4.15146	4.60709	3.35403	4.97879	5.75439	4.91714	6.035	4.94644	5.86746	6.08246
6.41511	2.62466	3.98544	4.62173	3.4166	4.87717	5.79224	5.09903	6.11633	4.93851	5.75043	5.90607
6.44182	2.68265	4.03641	4.73984	3.34671	4.98764	5.65659	4.98276	5.95535	4.86832	5.56793	5.91415
6.46864	2.61887	4.06906	4.91745	3.46909	5.02457	5.63095	5.09079	5.99579	4.73251	5.72693	6.07269
6.49555	2.52518	4.15817	4.77951	3.36197	4.98825	5.5986	5.2034	5.98846	5.03372	5.79544	5.80139
6.52256	2.49802	3.97141	4.7316	3.48801	4.96078	5.67093	5.15762	6.09406	5.2153	5.7132	5.79193
6.54969	2.59323	3.94394	4.66721	3.46024	5.07339	5.50629	5.1326	6.08536	4.90829	5.70145	5.96497
6.57691	2.51633	4.21982	4.74228	3.52524	5.08926	5.63843	5.19791	6.091	4.90128	5.69321	6.08276
6.60424	2.48917	4.10965	4.84604	3.49503	5.13229	5.77988	5.17838	6.05606	5.01602	5.69946	6.03912
6.63167	2.55814	3.98636	4.83383	3.40256	5.06424	5.74585	5.21591	6.03165	5.01114	5.74081	5.90271
6.6592	2.61215	4.19357	4.65958	3.43796	5.05661	5.52139	5.15823	6.25061	4.82651	5.72937	5.96909
6.68685	2.66403	4.04282	4.7084	3.32199	5.13474	5.672	5.13962	5.93521	5.02609	5.49057	5.88394
6.71459	2.63992	3.9653	4.71054	3.37265	5.04135	5.7373	5.13321	6.02814	4.82407	5.70557	5.83557
6.74245	2.53922	4.07791	4.70963	3.41965	5.01114	5.65704	5.14847	5.92438	4.90982	5.51453	5.94452
6.7704	2.6561	3.96225	4.78989	3.50082	5.08347	5.79437	5.12497	6.21231	4.91714	5.61386	6.08795
6.79846	2.62589	4.13712	4.67331	3.36258	5.14938	5.70526	5.06027	6.13342	4.98825	5.66162	6.02402
6.82664	2.53128	4.09195	4.79111	3.39554	5.03036	5.62195	5.12985	6.06003	4.88235	5.80658	6.15234
6.85491	2.61032	4.02451	4.88144	3.5408	5.08041	5.72296	5.13687	6.1377	4.87228	5.60867	5.8876
6.8833	2.57462	4.18503	4.66599	3.5231	5.01175	5.69641	5.0032	6.03745	5.01328	5.65445	5.87189
6.9118	2.55844	4.09134	4.76181	3.50143	4.96658	5.82901	5.13779	5.93246	5.10056	5.72495	5.95718
6.9404	2.52121	3.98056	4.73862	3.39401	5.0502	5.70755	5.13351	6.15692	5.04257	5.64285	5.86899
6.96911	2.5972	3.90701	4.80515	3.535	5.01877	5.71381	5.13596	6.10901	5.02182	5.62271	6.28571
6.99792	2.59964	4.22806	4.7139	3.49411	5.02518	5.6572	5.16861	6.01563	4.9559	5.82809	5.89859
7.02686	2.45712	4.0242	4.63058	3.40103	4.92691	5.87753	5.07187	5.88959	4.91806	5.5777	5.87479
7.0559	2.64816	3.97934	4.80118	3.41599	5.07523	5.63034	4.89517	6.02264	4.86679	5.66513	6.05392
7.08505	2.56546	3.94363	4.85947	3.44315	4.93179	5.77682	5.20981	5.99045	4.98428	5.77026	6.10306
7.11431	2.60086	4.09927	4.67972	3.42331	5.16464	5.71121	5.02426	5.97839	4.88205	5.71854	5.91156
7.14369	2.62344	4.03305	4.8082	3.58078	5.121	5.75058	5.17197	6.14685	4.93576	5.79773	5.95627
7.17317	2.62985	4.14474	4.75693	3.36868	5.06607	5.64163	5.16586	5.93796	5.07278	5.59769	5.905
7.20278	2.65854	4.03854	4.87473	3.47244	5.23209	5.70908	5.02609	5.95169	4.93729	5.82718	5.92133
7.23249	2.51846	4.07578	4.86618	3.44101	5.19089	5.83939	5.18478	6.1409	4.96597	5.70282	5.85342
7.2623	2.67563	4.0715	4.7023	3.42239	5.17136	5.71976	5.08438	6.1203	4.85153	5.76584	6.02768
7.29224	2.59933	4.08035	4.8436	3.35159	4.98886	5.80002	5.28061	6.00113	5.01755	5.80963	5.91187
7.32229	2.55142	3.91983	4.7023	3.60886	4.9321	5.7103	5.09323	6.21704	5.10971	5.73334	5.96817
7.35246	2.63504	4.03366	4.83231	3.51212	5.08957	5.95245	4.96628	6.00708	4.94156	5.54321	5.97076
7.38274	2.57309	4.06998	4.80637	3.52341	4.97971	5.7251	5.12161	6.15631	4.92264	5.61447	6.01944
7.41314	2.59232	4.11392	4.91257	3.52737	5.11826	5.82291	5.1384	5.95093	4.89426	5.64545	5.97702
7.44365	2.6207	4.1185	4.71237	3.3049	4.93332	5.64041	5.19638	6.1174	4.98917	5.71655	5.93964
7.47428	2.59048	4.11911	4.84421	3.42331	4.95834	5.57236	5.13229	5.93918	4.83658	5.5835	5.86746
7.50502	2.59537	4.02023	4.67667	3.34152	5.16983	5.63446	5.04227	6.11099	4.89212	5.63507	5.90256
7.53587	2.47543	4.04617	4.88174	3.42331	5.07156	5.69885	5.16464	5.9729	4.95834	5.86456	5.89676
7.56686	2.53952	4.02328	4.83597	3.57071	4.96231	5.7988	5.03403	6.06567	4.90891	5.65598	5.79987
7.59795	2.52182	3.9119	4.74716	3.48343	5.11459	5.80811	5.10696	6.04401	4.99741	5.73624	5.98221
7.62918	2.56485	4.04099	4.79935	3.41782	5.15396	5.59311	4.92447	6.10428	4.82224	5.6691	6.08658
7.6605	2.57034	4.0361	4.75388	3.46268	4.98215	5.78339	5.18082	6.12701	5.03067	5.71548	6.01364
7.69196	2.64206	4.03671	4.81918	3.54691	4.98825	5.69519	5.3569	6.00418	5.08804	5.79575	5.91766
7.72354	2.55203	4.12216	4.93271	3.51273	5.02426	5.80124	5.21744	6.10168	4.91592	5.74051	5.7489
7.75523	2.54288	4.09927	4.83566	3.50449	5.06638	5.62775	5.03128	5.94513	4.96811	5.84427	6.04324
7.78704	2.48825	4.0239	4.68765	3.50967	5.16037	5.62546	5.01205	6.08566	5.00565	5.69077	6.09024
7.81897	2.6265	3.98361	4.77005	3.57193	5.11429	5.84335	5.04959	5.99945	5.09567	5.72784	5.91019
7.85103	2.61307	4.10416	4.89792	3.47031	5.25162	5.70297	5.00809	6.05881	5.01999	5.73288	5.98007
7.88321	2.5325	3.90488	4.65012	3.50723	5.1088	5.60608	5.12161	6.11282	4.97757	5.56137	5.98999
7.91551	2.54196	4.05624	4.67545	3.43582	5.06973	5.69046	5.10025	6.08459	4.99008	5.66116	5.9581
7.94794	2.52823	4.07486	4.84146	3.53317	5.17471	5.71182	5.10971	6.26907	4.95102	5.55252	5.92468
7.98049	2.60941	3.96805	4.73648	3.54385	5.01663	5.74799	4.93546	6.16028	4.84726	5.6163	5.9993
8.01315	2.65305	4.11789	4.87808	3.47733	5.1384	5.76843	5.20493	6.06155	4.97726	5.64148	5.85999
8.04595	2.62558	4.1069	4.561	3.4404	4.99039	5.88394	5.22537	5.98404	5.03952	5.80917	6.00037
8.07887	2.621	4.05655	4.85306	3.39157	5.12253	5.74341	5.0737	6.08353	4.94705	5.6781	6.03241
8.11191	2.58804	3.95828	4.50424	3.48373	5.2092	5.74661	5.21255	6.1322	4.96841	5.73883	6.09604
8.14509	2.69974	4.09409	4.87869	3.45291	5.22537	5.8345	4.99313	6.09848	5.01144	5.6897	5.77347
8.17839	2.60086	4.01962	4.66812	3.42819	5.18478	5.78003	5.13687	6.19766	4.83688	5.84167	5.92026
8.21181	2.62375	4.15512	4.76089	3.47794	4.99222	5.75058	5.13077	5.97778	4.88663	5.71625	5.93079
8.24536	2.57919	4.00986	4.69406	3.57132	5.06241	5.79178	5.28427	6.10809	4.94888	5.67932	5.96252
8.27905	2.59445	4.03732	4.75357	3.46848	5.16251	5.72296	5.06424	6.03882	4.879	5.72906	5.94849
8.31285	2.55905	4.07425	4.6373	3.66745	5.09567	5.74341	4.98489	6.0556	4.81003	5.67078	5.88562
8.34679	2.58591	4.07272	4.76761	3.58902	5.09995	5.87372	5.18082	6.08139	5.04745	5.81955	5.83038
8.38086	2.67715	4.06113	4.64188	3.54843	5.22751	5.76797	5.01511	5.89661	5.05722	5.68237	5.93185
8.41506	2.57156	4.08615	4.70291	3.51913	5.22995	5.81512	4.88205	6.21582	4.96414	5.66895	6.04813
8.44939	2.58316	4.07639	4.69254	3.49594	5.19608	5.76309	5.0145	6.05942	4.98459	5.70663	5.84274
8.48384	2.57248	4.08737	4.64157	3.54355	5.05966	5.57312	5.03799	6.13358	5.04318	5.70099	5.99701
8.51842	2.63046	4.08585	4.69498	3.50296	5.10056	5.80978	5.21713	5.867	5.00565	5.80963	5.97504
8.55315	2.60208	4.13559	4.92203	3.53592	5.15884	5.75287	5.14999	6.017	5.0441	5.79803	5.95795
8.588	2.57675	3.91068	4.73434	3.42636	4.92233	5.91492	5.00198	6.0054	4.85703	5.66162	5.99609
8.62299	2.60208	3.86826	4.78439	3.50021	5.1738	5.81192	5.09323	6.11435	5.05478	5.84869	5.80505
8.6581	2.54684	4.06113	4.69437	3.51913	5.13016	6.05392	5.14877	6.00418	4.92752	5.72495	5.9407
8.69335	2.58774	4.16824	4.7728	3.68912	5.16953	5.81863	5.06699	6.07422	4.8735	5.64041	5.81909
8.72874	2.58743	4.09714	4.90494	3.5582	4.95712	5.65445	5.11765	6.05637	5.01389	5.56137	5.99075
8.76426	2.64481	4.14291	4.8674	3.43765	5.103	5.79193	5.16159	6.09482	4.84512	5.62943	6.12289
8.79992	2.5032	3.97232	4.70627	3.39951	5.07706	5.78995	5.13382	6.05713	4.99802	5.6575	5.92178
8.83571	2.52426	4.02756	4.70535	3.64944	5.20462	5.83191	4.98642	6.06735	4.92752	5.67108	6.01944
8.87164	2.66403	3.94638	4.73312	3.5112	5.00778	5.73853	5.09872	5.98572	4.95163	5.62744	5.8963
8.9077	2.63565	4.19876	4.9614	3.64182	5.05692	5.67322	5.18753	6.05713	5.02884	5.7515	5.81146
8.94391	2.5856	4.0947	4.72336	3.48953	5.05844	5.6723	5.3624	6.06003	4.98795	5.72418	5.81665
8.98025	2.69394	4.11362	4.88327	3.65616	5.28	5.83862	5.05112	5.98953	5.04196	5.84305	6.05194
9.01672	2.67288	4.19113	4.81033	3.54721	5.11002	5.67825	4.9733	6.00128	4.91501	5.6839	5.84198
9.05334	2.66861	4.08371	4.70047	3.54111	5.1619	5.75378	5.11337	5.97244	5.18387	5.75623	6.00464
9.0901	2.59781	4.17252	4.78531	3.55118	5.2092	5.72006	5.13901	5.94879	4.84085	5.52124	5.92163
9.127	2.64755	4.07211	4.74503	3.45779	5.12253	5.74188	5.14786	6.03149	4.95255	5.6015	5.89493
9.16404	2.60269	4.01321	4.77768	3.55331	5.03494	5.84045	5.07462	6.03821	4.82346	5.83054	5.97458
9.20121	2.7153	4.06998	4.78836	3.53928	5.08621	5.71579	5.11002	6.16211	4.81918	5.71808	5.99762
9.23854	2.59354	4.03671	4.7493	3.6705	5.27237	5.8812	5.12436	5.95444	5.0676	5.69046	6.00952
9.27599	2.60391	4.12704	4.64706	3.6058	5.0502	5.75073	5.17532	5.98175	4.94339	5.67902	5.9491
9.3136	2.75284	4.14536	4.83292	3.56583	5.11703	6.03607	5.1265	6.08444	4.96933	5.80017	6.01318
9.35135	2.68295	4.01962	4.87473	3.62747	5.11703	5.74814	5.18906	6.14624	5.06424	5.76477	5.97534
9.38924	2.62894	4.12064	4.88998	3.55331	5.11032	5.83923	5.15854	5.98495	4.9501	5.6636	5.98083
9.42727	2.65457	4.1011	4.75296	3.61588	5.18814	5.67856	5.14175	5.98038	4.8085	5.82153	5.87051
9.46545	2.62009	4.26315	4.80301	3.45322	5.05417	5.88348	5.26718	5.95459	5.04013	5.65582	5.95245
9.50377	2.58987	4.02176	4.73099	3.52493	5.15274	5.8284	5.11551	5.98907	4.97055	5.5423	5.84198
9.54225	2.67441	3.99582	4.76059	3.49991	5.18143	5.78293	5.00351	6.03683	4.95468	5.83206	5.87585
9.58088	2.57584	4.12186	4.79172	3.51089	5.07706	5.82428	5.07187	6.04248	4.9501	5.8075	5.77881
9.61964	2.6857	4.11514	4.82071	3.72299	5.03769	5.7756	5.07828	5.88684	4.94492	5.70511	6.01089
9.65855	2.66739	4.08859	4.79294	3.48465	5.11337	5.73196	5.02884	6.03348	5.02457	5.80978	5.8168
9.69761	2.63229	4.26071	4.91501	3.48923	5.19424	5.79208	5.19852	6.16013	5.10666	5.64178	5.86792
9.73682	2.73148	4.14688	4.80392	3.63693	5.07523	5.89584	5.05264	6.12457	4.90799	5.54413	5.84015
9.77617	2.668	4.2366	4.92264	3.54752	5.10361	5.79361	5.26871	6.21017	4.97665	5.74493	5.88333
9.81569	2.61581	4.22348	4.88754	3.49167	5.16769	5.70816	5.17746	6.12091	5.07767	5.87479	5.92606
9.85535	2.7092	4.02939	4.8909	3.62503	5.21103	5.84061	4.99466	6.21384	4.90982	5.80963	5.88379
9.89516	2.64084	4.09103	4.72214	3.53745	5.27725	5.75867	5.1796	6.10352	4.94858	5.7785	6.07742
9.93513	2.5798	4.03671	4.71634	3.52829	5.10208	5.73624	5.01785	5.95795	5.00351	5.58716	5.85144
9.97524	2.6265	3.92014	4.7319	3.62534	5.11398	5.81116	5.08347	6.0556	4.89883	5.5777	5.99304
10.0155	2.57858	4.10385	4.9205	3.50632	5.10788	5.86853	5.08469	6.00143	4.98734	5.69687	5.72632
10.0559	2.48764	4.13528	4.94461	3.55484	5.16434	5.91629	5.06027	6.06003	4.98489	5.53223	5.90714
10.0965	2.61917	4.1597	4.73099	3.4877	5.15762	5.77026	5.01907	6.07315	4.89426	5.75363	6.05698
10.1372	2.63687	4.14902	4.79202	3.59818	5.12192	5.73944	4.97543	6.15875	4.93729	5.82352	5.91248
10.1781	2.61429	4.13956	4.65988	3.54141	5.24429	5.75058	5.14938	6.09024	4.87045	5.75043	6.08505
10.2191	2.67502	4.04892	4.9028	3.58475	5.22171	5.81085	5.12802	6.21658	4.98734	5.55786	5.97366
10.2604	2.68051	4.06754	4.75937	3.5997	5.24277	5.77438	5.25986	6.11176	4.91592	5.74326	5.94864
10.3017	2.62283	4.20853	4.91318	3.63174	5.19913	5.76813	5.20706	6.10153	5.01511	5.61172	5.87616
10.3432	2.63474	4.09622	4.86649	3.66623	5.25223	5.7486	5.05081	6.00967	5.04623	5.73883	5.87997
10.3849	2.68143	4.189	4.85031	3.51639	5.32486	5.80719	5.21957	5.93964	4.99039	5.82474	5.76279
10.4267	2.66891	4.0065	4.67636	3.63327	5.17746	5.77713	5.03159	6.04599	4.8851	5.65842	6.02173
10.4687	2.62283	4.1246	4.89212	3.57437	5.23544	6.05637	5.09323	6.09818	5.01785	5.7695	6.03195
10.5108	2.60452	4.16061	4.74411	3.63113	5.1091	5.78445	5.25436	6.11893	4.96414	5.72449	5.95901
10.5531	2.63809	4.02969	4.67392	3.5878	4.99985	5.81757	5.15213	6.08124	4.94919	5.63858	5.9845
10.5956	2.69424	4.09866	4.84299	3.53989	5.18051	5.7756	5.07706	6.24451	4.97635	5.7103	5.79941
10.6382	2.74155	4.19693	4.76151	3.56705	5.16922	5.79727	5.08987	6.14655	5.00809	5.58014	5.8226
10.681	2.66464	4.15207	4.95255	3.70071	5.22781	5.92041	5.05936	6.06186	4.82529	5.66437	5.89188
10.724	2.62161	4.23874	4.86038	3.58994	5.22324	5.8638	5.12741	6.0466	4.99649	5.80872	5.89676
10.7671	2.60513	4.07913	4.8259	3.55515	5.01968	5.82642	5.11368	6.01303	4.91257	5.80078	5.88058
10.8104	2.57706	4.1008	4.88235	3.56735	5.22049	5.72876	5.27786	6.06415	5.09659	5.69672	5.93216
10.8538	2.65854	4.14078	4.88937	3.57162	5.22354	5.77225	5.04745	6.03348	4.9321	5.66971	5.99945
10.8975	2.60605	4.10049	4.88297	3.63235	5.20126	5.89584	5.17654	6.04263	5.03281	5.84442	5.96756
10.9412	2.7269	4.12674	4.86252	3.68912	5.22263	5.60989	4.95041	6.04279	4.99374	5.78674	5.97702
10.9852	2.6149	4.15054	4.82742	3.66501	5.23178	5.75287	5.009	6.11618	4.8732	5.62241	6.02539
11.0293	2.65701	4.10355	4.74289	3.60764	5.02396	5.90775	5.09598	6.10046	4.90738	5.66879	5.89554
11.0736	2.70187	4.14444	4.80728	3.6824	5.07126	5.8548	4.94888	6.0939	5.03128	5.76584	5.83298
11.118	2.62558	4.25552	4.8732	3.56461	5.23941	5.8461	5.09048	6.03928	4.92569	5.75745	5.9639
11.1626	2.57492	4.15237	4.94431	3.58871	5.15823	5.79605	5.11917	6.1438	4.96689	5.62836	6.0556
11.2074	2.69333	4.06052	4.79691	3.62991	5.16403	5.92133	5.00381	6.01089	4.82773	5.77515	5.85281
11.2524	2.68082	4.09653	4.86862	3.59604	5.17471	5.98068	5.08041	5.99625	4.98611	5.67444	5.87479
11.2975	2.6445	4.12582	4.9498	3.56339	4.99649	5.78476	5.20828	6.08582	5.05325	5.70999	6.02692
11.3428	2.65518	4.13712	4.88968	3.65341	5.24887	5.90637	5.12375	6.16531	5.04532	5.69427	5.95856
11.3883	2.62253	4.29977	4.72244	3.6174	5.29587	5.7222	5.21286	6.1615	4.88998	5.55771	5.95627
11.4339	2.71988	4.11484	4.92538	3.55484	5.20218	5.90256	5.12802	6.17111	5.25436	5.64117	5.80597
11.4797	2.69089	4.25034	4.78439	3.6348	5.3093	5.87204	5.12772	6.09665	5.00259	5.77621	6.09558
11.5258	2.66708	4.16122	4.84695	3.5463	5.04074	5.92056	5.16769	6.23642	4.99649	5.70847	5.88959
11.5719	2.68143	4.16122	4.81827	3.65433	5.29404	5.9021	5.05936	5.98282	5.01205	5.58151	5.85892
11.6183	2.54532	4.09348	4.81247	3.60062	5.19211	5.95795	5.07156	6.08688	4.98276	5.88821	6.09787
11.6648	2.76199	4.11697	4.76395	3.6644	5.15152	5.9375	5.24002	6.0611	5.02151	5.73029	5.99548
11.7115	2.79007	4.23141	4.69162	3.70041	5.11459	5.85983	5.09659	6.08002	5.03433	5.63431	5.98389
11.7584	2.79984	4.01932	4.767	3.56308	5.11002	5.87006	5.13351	5.98206	5.06393	5.69412	5.99213
11.8054	2.65518	4.18839	4.68796	3.63846	5.29648	5.78339	5.09811	6.10474	4.832	5.82092	6.01196
11.8527	2.60849	4.14841	4.86191	3.67142	5.00443	5.93842	5.14542	6.12228	5.0325	5.61752	5.95779
11.9001	2.70554	4.13437	4.81308	3.72482	5.17288	5.96176	5.08591	6.08917	4.90097	5.54459	5.74905
11.9477	2.68417	4.10385	4.87045	3.84201	5.24796	5.74493	5.0209	5.98404	4.90952	5.70679	5.8873
11.9955	2.72964	4.24637	4.9379	3.75168	5.18265	5.86761	5.08652	5.99136	4.89304	5.83115	5.94376
12.0434	2.76718	4.25949	4.81827	3.51059	5.24582	5.85876	5.1326	6.04996	5.06729	5.65842	5.88623
12.0915	2.621	4.10355	4.92691	3.64273	5.13992	5.89066	5.03311	6.08383	4.91226	5.72189	6.01944
12.1399	2.69424	4.17007	4.74869	3.65707	5.08194	5.90714	5.29373	6.02631	4.87991	5.63751	5.98969
12.1884	2.64175	4.11667	4.83139	3.53012	5.32852	5.87448	4.98672	6.22803	5.103	5.73669	5.91919
12.2371	2.59933	4.22318	4.81644	3.61038	5.10117	5.8667	5.14084	6.1795	4.91104	5.75394	5.96664
12.286	2.70554	4.0892	4.72794	3.62686	5.25162	5.71243	5.09048	6.03897	4.95773	5.78293	5.93018
12.335	2.65518	4.04861	4.71725	3.62167	5.20309	5.95398	5.16281	6.17935	4.99619	5.78445	5.97961
12.3843	2.71042	4.07364	4.91531	3.70529	5.22842	5.78201	5.11093	5.97061	5.00687	5.63095	5.95444
12.4337	2.71561	4.16428	4.76791	3.66623	5.11948	5.92072	5.08347	6.13403	5.04166	5.73563	5.99701
12.4833	2.76382	4.17892	4.69009	3.73611	5.06271	5.81467	5.16037	6.12137	4.9971	5.73685	5.90714
12.5332	2.66708	4.13589	4.75357	3.49503	5.2626	5.97824	5.22568	6.02798	4.92935	5.61325	5.94986
12.5832	2.63138	4.20944	4.81339	3.69766	5.3038	5.70786	5.21194	5.9819	4.9147	5.7608	5.86365
12.6334	2.64206	4.18076	4.90677	3.63754	5.15121	5.86914	5.27054	6.06812	5.0209	5.58167	5.87173
12.6838	2.70096	4.16183	4.68277	3.67142	5.24063	6.05972	5.03983	6.2674	5.02335	5.71182	5.81573
12.7343	2.68845	4.17648	4.87473	3.69278	5.21378	5.97916	5.1265	6.04279	4.96964	5.71381	6.00937
12.7851	2.67868	4.25552	4.88327	3.69766	5.38681	6.06445	5.1503	6.03592	5.00351	5.67505	5.88791
12.8361	2.71378	4.20761	4.84543	3.76846	5.13382	5.97183	5.22141	6.17905	4.90646	5.76736	5.9288
12.8872	2.72079	4.22806	4.75174	3.68149	5.14389	5.88852	5.24429	6.01547	4.91379	5.68634	5.95551
12.9386	2.70706	4.19174	4.86008	3.83621	5.29892	5.99213	5.13779	6.10168	4.8793	5.74249	5.93765
12.9902	2.71927	4.20578	4.78043	3.73428	5.29495	5.89554	5.14511	5.9198	5.06393	5.68207	5.94971
13.0419	2.68143	4.10477	4.87381	3.68179	5.1619	5.82611	5.24338	6.0289	4.8558	5.80978	5.83298
13.0938	2.71622	4.13223	4.77524	3.74466	5.2623	5.89737	5.11398	6.08032	5.02121	5.95108	6.12289
13.146	2.64664	4.1481	4.86771	3.72116	5.18967	5.91522	5.1622	6.14426	5.02823	5.64819	5.90805
13.1983	2.69119	4.22684	4.79477	3.64182	5.25558	5.83954	5.23819	6.09558	4.91959	5.74402	5.9346
13.2509	2.77603	4.10538	4.93301	3.71841	5.35751	5.88089	5.19028	6.11496	4.93515	5.63461	5.88196
13.3036	2.65305	4.13315	4.78806	3.60245	5.36484	5.89249	5.04654	5.98465	5.03372	5.80643	5.92331
13.3565	2.74399	4.095	4.91684	3.7294	5.32089	5.8316	5.08011	6.08734	4.91257	5.57297	5.99838
13.4097	2.84195	4.24484	4.83566	3.69461	5.19485	5.97763	4.97971	6.15784	4.93423	5.5983	5.91904
13.463	2.64664	4.19662	4.94736	3.71231	5.36087	6.04889	5.30228	6.11603	4.87167	5.67978	5.85342
13.5166	2.79678	4.0657	4.83109	3.76053	5.27542	5.74463	5.13901	6.18607	4.92447	5.73914	5.89645
13.5703	2.74521	4.12155	4.87961	3.84201	5.13687	5.87082	5.08255	6.06354	4.96262	5.67871	5.96832
13.6243	2.76566	4.12308	4.69925	3.73276	5.32791	5.88089	5.09384	6.13632	5.07248	5.76508	5.91049
13.6784	2.68082	4.15604	4.78561	3.77304	5.23361	5.84152	5.28183	6.02402	5.03128	5.63187	5.96207
13.7328	2.65732	4.15695	4.89609	3.75534	5.26047	5.85068	5.13809	6.06781	4.94766	5.66757	6.06308
13.7874	2.75253	4.1124	4.85397	3.61862	5.29037	5.90302	5.12985	6.06506	4.96567	5.81039	5.90134
13.8422	2.54349	4.17282	4.92722	3.70407	5.26199	5.9407	5.22995	5.98114	5.09537	5.76584	5.98602
13.8972	2.81387	4.14536	4.88052	3.73917	5.33981	6.00632	5.0795	6.09848	4.9791	5.62851	6.05774
13.9524	2.71439	4.15756	4.79019	3.63388	5.24826	5.89417	5.08804	6.11328	5.0856	5.63873	5.97046
14.0078	2.77603	4.21524	4.94736	3.71597	5.17075	5.9491	5.14999	6.04691	5.14084	5.73746	5.87189
14.0634	2.73422	4.09225	4.85855	3.69888	5.33859	5.95184	5.04776	6.17996	4.91196	5.79605	5.90683
14.1192	2.72507	4.18472	4.87564	3.76602	5.33218	5.92087	5.10941	5.92972	5.12985	5.59891	5.91949
14.1753	2.77451	4.08554	4.85733	3.84201	5.16922	5.92896	5.05051	5.97122	5.01968	5.56061	5.9166
14.2315	2.75681	4.04312	4.88541	3.81424	5.14267	5.92911	5.15457	6.04019	4.88632	5.75867	5.91827
14.288	2.75162	4.15054	4.88754	3.76266	5.26413	5.84045	5.21622	6.1409	4.90891	5.78781	5.98267
14.3447	2.75467	4.1835	4.92264	3.79776	5.35629	5.92651	5.13382	6.21338	4.92996	5.63263	5.98328
14.4016	2.65305	4.13162	4.79813	3.66226	5.24246	6.01196	4.95834	6.18225	5.05875	5.69122	5.9938
14.4587	2.77023	4.13742	5.03006	3.70224	5.29343	5.91827	5.11642	6.21826	4.98398	5.74585	5.90698
14.5161	2.85965	4.13559	4.81583	3.78311	5.29648	5.91965	5.11307	6.13907	4.72336	5.53955	6.05087
14.5736	2.69943	4.1893	4.9971	3.7886	5.31754	5.93384	5.08743	6.04401	5.00565	5.75516	6.017
14.6314	2.75986	4.10843	4.92752	3.63907	5.33737	5.7901	5.08682	6.22849	4.944	5.60455	5.95459
14.6894	2.80716	4.14719	4.83963	3.70804	5.2211	5.81879	5.1796	6.02615	4.84329	5.65262	6.12045
14.7476	2.7562	4.254	4.95651	3.69797	5.33096	6.03821	5.14145	6.0524	5.04898	5.83176	5.95917
14.806	2.71255	4.08859	4.90402	3.7471	5.25131	5.91522	5.12405	6.23611	4.91196	5.69656	5.72861
14.8647	2.74155	4.12125	4.82986	3.68881	5.33707	6.02798	5.18539	6.17874	4.95132	5.87128	5.8844
14.9236	2.73819	4.01321	4.99069	3.67538	5.26413	5.8577	5.05356	6.20956	5.05386	5.68604	6.00937
14.9827	2.73605	4.10812	4.94217	3.76022	5.24094	5.96603	5.22049	6.11984	5.12772	5.75089	5.98694
15.042	2.65244	4.14993	4.78165	3.80203	5.27695	5.79651	5.22293	6.01578	4.98734	5.76996	5.93246
15.1016	2.79831	4.15512	4.88388	3.84628	5.27695	6.04843	5.13748	6.10809	5.0444	5.55969	5.91034
15.1614	2.79587	4.15543	4.84451	3.73367	5.30441	5.95016	4.9791	6.07941	4.91745	5.69992	5.72357
15.2214	2.75772	4.01505	4.88998	3.87131	5.2446	5.90729	5.25925	6.04233	5.03067	5.73761	5.94345
15.2816	2.69791	4.21646	4.8613	3.75534	5.29129	5.90179	5.09933	6.13846	5.02792	5.76752	6.00983
15.3421	2.70035	4.13498	4.85123	3.68912	5.28976	5.85724	5.0737	6.06506	4.97025	5.65628	5.93018
15.4028	2.83035	4.12918	4.84726	3.79868	5.26688	6.08551	4.94003	6.09192	4.99985	5.8403	5.96588
15.4637	2.80991	4.14597	4.76273	3.91983	5.36392	5.86197	4.91776	6.24069	4.83841	5.77759	5.91904
15.5249	2.73514	4.32907	4.91714	3.95248	5.26352	6.08032	4.97849	6.25778	5.05844	5.63492	5.98633
15.5863	2.84714	4.27231	4.84787	3.8649	5.21896	6.0257	5.23483	6.15906	5.08743	5.62729	6.091
15.6479	2.76077	4.17953	4.75418	3.84995	5.35172	5.93384	5.10574	6.05835	4.91531	5.81818	5.99228
15.7098	2.83279	4.00345	4.80362	3.85483	5.23483	5.93521	5.17715	6.09695	4.98886	5.70862	5.77316
15.7719	2.70096	4.11911	4.93942	3.8298	5.26505	5.92377	5.28763	5.95657	5.00473	5.80704	5.84457
15.8343	2.8093	4.07639	5.05814	3.75778	5.215	5.89157	5.15915	6.09802	4.94247	5.65781	5.90164
15.8968	2.72293	4.09103	4.76059	3.98087	5.37674	6.07437	5.09354	6.17783	4.89334	5.74936	5.89157
15.9596	2.68021	4.16916	4.90402	3.8768	5.28885	6.07788	5.20004	5.9201	4.95377	5.69656	5.84473
16.0227	2.77298	4.18289	4.87625	3.79898	5.38223	5.99304	5.04379	6.08353	4.87808	5.66681	5.91095
16.086	2.68906	4.20212	4.78043	3.84018	5.20279	6.06308	5.12741	6.09024	4.97391	5.78201	5.99609
16.1495	2.89993	4.27353	4.83658	3.85361	5.41275	5.83084	5.01389	6.05225	4.95255	5.66925	5.78079
16.2133	2.73758	4.15573	4.99741	3.76999	5.25711	5.89569	5.17288	6.23505	5.10849	5.66772	5.87555
16.2773	2.79312	4.28299	4.98825	3.88504	5.41428	6.03241	5.13351	6.01974	4.92783	5.76523	6.03256
16.3416	2.77176	4.06143	4.80057	3.88809	5.23849	6.02249	5.16525	6.11694	5.0148	5.52948	5.77744
16.4061	2.76779	4.20883	4.95682	3.85269	5.34561	6.10565	5.13596	6.22681	4.90677	5.84259	6.03256
16.4708	2.74277	4.14169	4.88083	3.88657	5.23087	5.9552	5.07462	6.03043	4.96445	5.88394	5.90118
16.5358	2.81113	4.18015	4.88968	3.85757	5.36118	6.01044	5.16525	6.28967	5.02304	5.7338	5.94727
16.6011	2.72568	4.20212	4.89761	3.90335	5.23483	6.08231	5.13687	6.05042	4.99924	5.72784	5.94406
16.6666	2.73148	4.09805	4.94003	3.92044	5.16251	5.83206	5.31082	6.07269	5.0386	5.71976	6.07285
16.7323	2.69638	4.26987	4.92935	3.83347	5.31479	5.9288	5.03098	6.05713	4.95316	5.72601	5.96878
16.7983	2.82913	4.19205	4.8909	3.74344	5.32761	5.80261	5.14114	6.10352	4.92874	5.84045	5.99213
16.8646	2.7211	4.22165	4.99008	3.88382	5.36667	5.98755	5.02914	6.14517	5.03952	5.70251	5.96161
16.9311	2.79861	4.31808	4.90707	3.7822	5.2562	5.98251	5.18906	6.1235	4.97299	5.66956	5.93597
16.9978	2.76108	4.22287	4.86069	3.78983	5.2858	6.00998	5.11978	6.12732	4.95956	5.79849	5.89844
17.0648	2.8981	4.15756	4.86038	3.87466	5.59402	5.87799	5.20584	6.24161	4.88632	5.75867	5.81848
17.1321	2.75558	4.19357	4.98703	3.87009	5.44998	6.14059	5.28214	6.14243	4.98489	5.7637	5.95642
17.1996	2.78336	3.87894	4.81735	3.75046	5.47073	5.87265	5.08102	6.1731	5.02914	5.70938	5.98969
17.2674	2.76474	4.21524	5.03494	3.71017	5.35751	5.92575	5.08591	6.12106	4.97513	5.62469	6.04935
17.3354	2.76321	4.09988	4.80911	3.97049	5.26627	6.10184	5.19363	6.11816	4.9501	5.53009	5.88425
17.4037	2.91183	4.142	4.77798	3.8591	5.26047	6.0994	5.0975	6.04645	4.89395	5.80246	6.00037
17.4723	2.85477	4.15054	5.05875	3.80722	5.42343	5.93369	5.19455	6.20697	4.97208	5.6311	6.00204
17.5411	2.69699	4.12613	5.00015	3.80569	5.36148	5.88257	5.20126	6.13663	5.02579	5.65323	6.02539
17.6102	2.72659	4.27841	5.01022	3.96439	5.37125	5.84229	5.25192	6.1261	4.92935	5.58945	5.94193
17.6795	2.87003	4.22562	4.88754	3.88504	5.4213	6.06445	5.2681	6.19553	5.02335	5.73044	5.92422
17.7491	2.85965	4.16397	4.92661	3.88718	5.35355	6.1853	5.14359	6.11603	4.99039	5.64102	5.92468
17.819	2.76535	4.16275	5.00504	3.82431	5.42191	6.16043	5.1976	6.17416	4.87503	5.72784	6.09634
17.8891	2.7858	4.23141	4.98184	3.93295	5.4985	6.01822	5.31845	5.95627	4.96933	5.77637	6.04034
17.9595	2.83951	4.17191	5.02792	3.90762	5.27512	5.94635	5.10544	6.17752	4.85458	5.74722	6.05225
18.0302	2.81235	4.23721	5.00076	3.77762	5.34775	6.09695	5.10727	6.25961	4.94003	5.9201	5.82413
18.1011	2.79373	4.30466	4.87595	3.81912	5.44174	6.15189	5.28519	6.14319	4.96628	5.87814	6.02234
18.1723	2.88101	4.22562	4.88754	3.89053	5.49881	5.91003	5.30045	5.96268	4.99008	5.72372	6.08917
18.2438	2.89993	4.18777	4.76639	3.82126	5.37643	5.90927	5.11368	6.00098	5.0563	6.03271	6.10397
18.3155	2.9512	4.15848	4.98032	3.81912	5.38193	6.16974	5.3154	6.129	5.02396	5.63126	6.05377
18.3876	2.85507	4.08585	4.87595	3.92807	5.28366	6.01227	5.33371	6.24283	5.0499	5.87418	5.86975
18.4599	2.77695	4.09042	4.81125	4.01596	5.27451	6.00128	5.14572	6.12778	5.06607	5.82718	5.95673
18.5324	2.87643	4.21555	4.99741	3.98056	5.36331	5.98831	5.19241	6.1319	4.9144	5.83847	5.9198
18.6053	2.74704	4.22623	5.03616	3.97293	5.52414	6.03973	5.17471	6.12457	4.89304	5.53558	5.94894
18.6784	2.72659	4.00681	4.98734	3.88931	5.30869	5.93353	5.0618	6.02966	4.99466	5.64255	5.76859
18.7518	2.78	4.15024	4.85733	4.02969	5.38895	6.12473	5.18051	6.11801	4.97757	5.70404	5.9697
18.8255	2.7562	4.25064	4.80484	3.93112	5.31296	6.04523	5.22141	6.06125	4.95834	5.82153	6.04279
18.8995	2.88528	4.21127	4.86923	3.87222	5.39352	6.24008	5.28305	6.06476	4.92416	5.86426	6.05377
18.9737	2.9454	4.35196	5.04654	3.86429	5.35843	6.09741	4.96017	6.25397	5.00412	5.59067	5.95734
19.0483	2.84653	4.13956	4.92233	3.88779	5.48508	6.02463	5.2803	6.06995	4.92844	5.75562	6.04843
19.1231	2.94876	4.23508	4.86954	3.89786	5.43686	6.13251	5.24124	6.10168	4.93973	5.66849	5.97977
19.1982	2.76413	4.2012	4.84116	3.97141	5.59952	6.11206	5.13199	6.18622	5.09293	5.64255	6.08841
19.2736	2.8569	4.07944	4.88266	3.88016	5.38223	6.20438	5.13351	6.24985	4.99985	5.77347	6.04935
19.3492	2.92343	4.25186	4.94156	3.96103	5.4097	6.11893	5.12863	5.94116	4.94858	5.78171	5.96359
19.4252	2.85172	4.08646	4.87106	3.86215	5.4097	5.94925	5.3334	6.12198	4.93027	5.7753	6.05087
19.5014	2.76535	4.29184	4.98886	3.85178	5.47592	6.0437	5.18692	6.09924	5.0441	5.72418	5.94559
19.578	2.7565	4.15695	5.03128	3.94547	5.3096	6.008	5.11276	6.13739	4.92294	5.70877	5.8606
19.6548	2.85019	4.12613	4.98734	3.96744	5.48996	6.05515	5.15976	6.06659	4.91989	5.69214	5.84869
19.7319	2.78214	4.21371	4.84482	3.93997	5.38254	6.11359	5.23331	6.20773	4.90067	5.73029	5.86685
19.8093	2.88437	4.14139	5.11703	3.91068	5.36606	5.98785	5.24338	6.07254	5.00168	5.78568	6.05423
19.8871	2.85324	4.31534	5.02914	3.86459	5.58548	6.27396	5.17227	6.18713	5.03281	5.5278	5.92133
19.9651	2.85477	4.21585	4.87411	3.81363	5.37216	6.17874	5.186	6.24084	4.96109	5.71472	6.02524
20.0434	2.76566	4.30618	4.81186	3.98849	5.37491	5.9404	5.36514	5.86212	4.96719	5.67398	5.9082
20.122	2.87399	4.11758	4.9025	3.98514	5.40268	6.0939	5.21774	6.13739	4.86862	5.65186	6.03424
20.2009	2.77969	4.30954	4.90738	3.88199	5.39688	6.03439	5.22232	6.07895	4.90433	5.82214	5.81223
20.2801	2.82425	4.35379	4.87808	3.92593	5.33798	6.11572	5.12344	6.29379	5.14847	5.61737	5.89706
20.3596	2.81204	4.42642	4.77432	4.1066	5.41641	6.05515	5.18478	6.10596	4.98734	5.67413	6.03119
20.4394	2.90634	4.14902	5.01602	3.88779	5.50339	5.96909	5.11765	6.02142	5.04837	5.76706	5.84717
20.5195	2.87582	4.21982	5.05478	3.79471	5.28732	6.09818	5.25711	6.12213	4.94278	5.72479	5.86533
20.5999	2.87216	4.17099	4.85367	4.0416	5.63492	6.02768	5.40085	6.25824	4.82895	5.70801	6.00311
20.6807	2.9393	4.16855	4.98489	3.95157	5.42587	5.9993	5.25162	6.13663	4.99954	5.77408	5.81192
20.7617	2.82455	4.18015	4.92722	4.02451	5.43137	5.94299	5.16678	6.14471	4.97238	5.79514	6.064
20.843	2.92343	4.25156	4.86374	3.91251	5.54825	6.11771	5.36057	6.07895	5.0386	5.61615	6.03333
20.9247	2.89474	4.13345	4.89334	3.95462	5.34042	6.03119	5.06363	6.10458	5.03128	5.77988	6.08521
21.0066	2.82669	4.20456	4.95621	4.01779	5.37827	6.12869	5.07065	5.88303	4.90646	5.83618	6.08536
21.0889	2.94022	4.22409	5.04105	3.92868	5.36606	6.20087	5.14481	6.06323	4.96536	5.72556	5.89569
21.1715	2.99057	4.17221	4.90616	3.99796	5.42252	6.23428	5.21561	6.16684	5.056	5.69229	5.98114
21.2544	2.77634	4.28665	4.83932	4.14627	5.42984	6.18332	5.16617	6.10168	4.8555	5.75974	5.90271
21.3376	2.86362	4.31931	5.02365	4.03183	5.53146	6.23596	5.18356	6.16287	4.92783	5.67383	5.96878
21.4211	2.86209	4.24057	4.99405	3.96744	5.50888	6.21689	5.26108	6.14105	4.9559	5.81177	5.93063
21.505	2.83737	4.24576	4.92325	3.93387	5.4924	6.2561	5.12283	6.05316	4.97086	5.71472	5.99701
21.5891	2.86087	4.21921	4.93912	4.03854	5.48141	6.23154	5.14481	6.04095	4.88907	5.80368	6.03806
21.6736	2.90176	4.08585	5.02365	3.93875	5.53879	6.07529	5.21652	6.16226	4.95407	5.76752	6.01105
21.7584	2.92648	4.2717	5.14175	4.095	5.47958	6.07407	5.13229	6.21979	4.89731	5.8255	6.01578
21.8436	2.892	4.15298	4.9498	4.00894	5.44083	5.96848	5.22781	6.25977	4.87289	5.60089	5.84381
21.929	2.81204	4.14413	4.90494	3.9888	5.58853	6.13571	4.94247	6.01059	4.87625	5.54077	5.914
22.0148	2.83829	4.31992	4.92264	4.03976	5.39169	6.29166	5.32578	6.04584	4.9321	5.77118	5.96405
22.1009	2.8801	4.27933	4.98886	3.89542	5.45822	6.19232	5.18936	6.08368	5.16891	5.8696	5.88409
22.1874	3.00919	4.18961	5.09079	4.05746	5.47745	6.18179	5.22232	6.13358	5.0206	5.86975	6.15982
22.2741	2.84988	4.18747	5.05234	3.94577	5.37796	6.22314	5.27756	6.03363	4.97726	5.61813	6.13037
22.3612	2.85294	4.21616	4.90097	4.06357	5.53635	6.03363	5.03464	6.18454	4.99374	5.74448	5.8905
22.4487	2.79984	4.17526	4.9498	4.05899	5.57938	6.05637	5.04562	6.19751	5.0032	5.73532	6.08551
22.5364	2.94388	4.1246	4.83261	4.13956	5.57816	6.05988	5.20187	6.2088	4.96719	5.72937	5.9642
22.6245	2.91183	4.28696	4.87625	4.02451	5.55679	6.10443	5.2327	6.18729	5.03281	5.71518	5.92758
22.7129	2.92252	4.2305	4.92752	3.99216	5.25803	6.17325	5.08163	6.1525	4.97086	5.74051	6.10428
22.8017	2.91977	4.14444	4.87839	4.01871	5.57327	6.05652	5.25436	6.12473	4.99039	5.67596	5.86945
22.8908	2.82974	4.17313	4.94217	3.92471	5.61264	6.24435	5.17776	5.94894	4.96658	5.6459	5.91705
22.9803	2.8624	4.29855	4.9437	4.05136	5.54123	6.16852	5.22385	6.08139	5.01663	5.65796	6.02127
23.07	2.86758	4.28757	4.82437	4.05319	5.50949	6.06491	5.13382	6.23581	4.89426	5.7457	5.90149
23.1602	2.89597	4.29153	4.96964	4.01962	5.40817	6.12091	5.06973	6.20193	4.9263	5.61478	5.92438
23.2507	2.97256	4.30954	5.04166	3.9061	5.48233	6.11023	5.18173	6.28632	5.00626	5.75043	6.00739
23.3415	2.86484	4.39835	4.9205	4.06448	5.43686	6.08047	5.22995	6.08063	4.86191	5.50507	6.09619
23.4326	2.94479	4.16794	5.06393	4.07822	5.40237	6.17889	5.24887	6.1232	4.95316	5.6871	5.87204
23.5241	2.89841	4.28177	5.02945	4.12704	5.50888	6.07666	5.29099	6.24588	4.88174	5.66544	5.99808
23.616	2.99911	4.254	4.89273	4.07028	5.49698	6.05179	5.25955	5.95825	4.944	5.84396	5.92773
23.7082	2.80838	4.33456	4.97025	3.97995	5.57968	6.19186	5.27054	6.09604	5.01358	5.66559	6.06766
23.8008	2.92435	4.30801	4.90952	4.03091	5.57632	6.03424	5.14145	6.0968	4.95621	5.8725	5.90134
23.8937	2.90939	4.16916	4.92661	4.03702	5.54428	6.18042	5.27115	5.83847	4.90402	5.65613	5.92636
23.9869	2.87918	4.18228	4.85977	4.13986	5.52444	6.09772	5.36484	6.08887	4.90738	5.70328	5.95123
24.0805	2.89291	4.2128	4.98398	3.983	5.36636	6.11572	5.17014	6.20453	4.94888	5.71869	5.82947
24.1745	2.96524	4.22226	5.14847	4.04404	5.38895	6.15326	5.05997	6.1058	4.98489	5.69885	5.85709
24.2689	2.92496	4.20517	4.94064	4.10965	5.48264	6.07651	5.18265	6.13785	4.99313	5.53223	5.97565
24.3636	2.93045	4.2662	4.83444	4.04251	5.46371	6.12213	5.02945	6.18103	5.02487	5.57678	5.93994
24.4586	2.9744	4.28299	4.89731	4.01382	5.46188	6.07071	5.21439	6.20728	4.93362	5.78278	6.06262
24.554	2.90909	4.25125	5.05203	3.94699	5.64987	6.17035	5.22598	5.99533	4.9913	5.71655	6.01974
24.6498	2.92221	4.32968	5.00198	4.1011	5.47165	6.20026	5.39536	6.12839	5.03128	5.71487	5.99838
24.746	2.91306	4.1185	5.10727	4.06876	5.57571	6.06888	5.31479	6.20132	4.96719	5.72876	5.91797
24.8425	2.92679	4.20212	4.9791	4.14932	5.65536	6.12854	5.19943	6.06949	5.01328	5.64621	5.89874
24.9393	2.95578	4.15359	4.85641	4.10294	5.51529	6.15189	5.2623	6.13617	4.9324	5.52795	5.84991
25.0366	2.94998	4.33548	5.0145	4.04526	5.49149	5.93338	5.24704	6.08261	5.06424	5.55603	5.97
25.1342	2.91641	4.26773	5.01907	4.16672	5.48233	6.32034	5.18204	6.23489	4.84634	5.69412	5.93781
25.2322	3.04276	4.19998	5.02792	4.06021	5.52109	6.27991	5.30228	6.20712	4.9321	5.71091	5.95444
25.3305	2.93442	4.25888	5.00534	4.06113	5.7045	6.05209	5.30502	6.15585	4.96109	5.69351	6.14471
25.4293	2.89749	4.25003	5.08438	3.9946	5.39993	6.18912	5.13199	6.10565	4.89792	5.67184	6.00021
25.5284	2.98782	4.24393	4.94949	4.27536	5.53421	6.16135	5.26016	6.13052	4.97421	5.59479	5.81009
25.6279	2.88956	4.32419	4.96262	4.10324	5.69382	6.19995	5.29984	6.13937	4.9202	5.69214	5.98343
25.7278	2.86209	4.15482	4.90036	4.01505	5.48569	6.14944	5.1149	6.05927	4.98825	5.58502	5.90515
25.828	2.94632	4.30618	4.92142	4.23477	5.5397	6.14899	5.21194	6.09985	5.00717	5.72678	5.97122
25.9286	2.90695	4.17923	5.02151	4.06235	5.51773	6.08521	5.31265	6.05164	4.91226	5.6955	5.96512
26.0296	2.99118	4.23904	4.92722	4.27567	5.56961	6.07864	5.29404	6.23993	5.10818	5.51498	6.1618
26.131	2.95273	4.32571	5.06119	4.13071	5.63095	6.21246	5.19516	6.33987	5.02701	5.67932	5.96878
26.2328	2.9744	4.29337	5.04471	4.12735	5.55283	6.18942	5.24673	6.08368	5.103	5.71793	6.0173
26.335	2.98355	4.37271	5.05142	4.19571	5.45639	6.26678	5.24887	6.05194	4.96658	5.68817	6.00464
26.4375	3.0098	4.35959	4.85001	4.09866	5.57388	6.22314	5.18021	6.15021	5.05325	5.62744	5.86304
26.5405	2.94876	4.04007	4.93607	4.1243	5.38956	6.21323	5.28397	6.06247	4.8558	5.63828	5.90714
26.6438	2.85568	4.16122	5.02182	4.23965	5.53207	6.18011	5.22751	6.28174	5.12314	5.66376	6.01471
26.7476	2.96982	4.45999	5.1268	4.06509	5.57755	6.11832	5.13046	6.14883	4.9678	5.67062	5.9108
26.8517	2.93961	4.20731	5.02914	4.14352	5.63278	6.12488	5.09506	6.18652	4.91318	5.73334	5.88104
26.9562	2.9567	4.18228	5.0618	4.07883	5.54489	6.33423	5.12558	6.00296	5.20035	5.78323	6.14731
27.0612	2.99026	4.2894	5.00626	4.13956	5.57449	6.13968	5.40939	6.1351	4.95682	5.67688	6.03622
27.1665	2.91489	4.28848	4.98611	4.07242	5.50064	6.30295	5.22751	6.0788	5.04898	5.74753	5.9024
27.2722	2.93655	4.22287	4.89548	4.19022	5.46005	6.16165	5.10635	6.16867	4.90341	5.6427	6.03333
27.3783	2.99088	4.3486	5.01694	4.20639	5.61172	6.05072	5.19302	6.24222	5.05478	5.71075	5.88913
27.4849	2.86911	4.16916	4.99863	4.18533	5.50339	6.29196	5.18967	6.1969	5.01785	5.68192	5.86884
27.5918	2.91946	4.26498	4.9617	4.14413	5.50552	6.37589	5.16525	6.12579	4.8848	5.85388	6.02524
27.6992	2.94144	4.32388	5.01053	4.21707	5.39749	6.25793	5.23544	6.21429	4.93088	5.76126	5.97244
27.8069	2.93839	4.13651	5.07431	3.95828	5.66238	6.35269	5.25742	6.15128	4.99161	5.53741	6.09451
27.9151	2.95883	4.24789	4.88358	4.26743	5.56931	6.16074	5.33981	6.06506	4.98367	5.72403	5.93994
28.0236	2.85202	4.41635	5.14114	4.12186	5.57297	6.15036	5.18875	6.12534	5.1091	5.78461	5.91232
28.1326	2.9747	4.20883	5.07675	4.16428	5.73929	6.13205	5.1918	5.96954	5.03098	5.65186	5.92392
28.2421	3.04794	4.38675	4.98856	4.13071	5.60532	6.32935	5.14206	6.08368	4.97299	5.71152	5.96756
28.3519	3.06625	4.17221	5.06485	4.19327	5.65323	6.27228	5.20218	6.05362	4.96017	5.71152	5.80338
28.4621	2.9808	4.28055	5.21469	4.16946	5.61203	6.24039	5.25833	6.02814	5.02121	5.69427	6.10046
28.5728	2.95456	4.27994	5.02609	4.20059	5.64957	6.27548	5.18723	6.1058	5.08133	5.74707	5.94925
28.6838	3.09311	4.2717	4.96933	4.19998	5.56046	6.20102	5.20981	6.0759	4.97543	5.71075	5.91965
28.7953	2.97318	4.24545	4.991	4.14108	5.67307	6.23718	5.04227	6.16882	5.0209	5.59189	5.97107
28.9073	2.91916	4.27567	5.07462	4.22684	5.56259	6.21384	5.14236	6.17355	4.93942	5.68314	5.97046
29.0196	3.06503	4.35165	5.03922	4.25308	5.73685	6.30371	5.19943	6.08704	4.91196	5.71716	5.90164
29.1324	2.88651	4.37729	4.93942	4.08981	5.84183	6.27914	5.03708	6.15326	4.96964	5.85892	5.97885
29.2456	3.0571	4.41238	5.08926	4.18625	5.82962	6.05072	5.42557	6.09375	5.07401	5.69214	6.04874
29.3593	2.96951	4.3895	5.0383	4.2009	5.4924	6.26266	5.11673	6.1438	4.8671	5.86349	5.80933
29.4733	3.00247	4.45694	5.02579	4.14017	5.6395	6.27579	5.19485	6.1084	4.93973	5.64056	6.0675
29.5879	2.96402	4.32571	5.02304	4.19876	5.71762	6.28082	5.28641	6.08612	4.99863	5.83939	5.82016
29.7028	3.02902	4.29153	4.97116	4.18961	5.49118	6.24878	5.25436	6.22986	4.9968	5.75928	5.99945
29.8182	3.00156	4.28604	5.09628	4.09378	5.73013	6.14029	5.1738	5.99106	4.96048	5.56427	5.8638
29.934	2.90054	4.41391	5.10025	4.14169	5.66452	6.33896	5.25284	6.16531	4.91226	5.91141	5.94437
30.0503	3.10623	4.37546	4.90768	4.19022	5.71152	6.29578	5.23148	6.05103	5.04501	5.84732	6.02493
30.167	3.04062	4.46518	5.02914	4.15421	5.51926	6.30341	5.24948	6.21521	4.86954	5.72052	5.95627
30.2841	3.06808	4.41422	5.05081	4.29062	5.61264	6.23672	5.32547	6.3089	4.8851	5.76981	6.05591
30.4017	3.04062	4.30862	5.0676	4.12125	5.7106	6.28448	5.16647	6.04553	5.09995	5.68146	6.01074
30.5198	3.00644	4.40079	5.05051	4.36722	5.58914	6.09848	5.20493	6.15295	5.103	5.59143	5.979
30.6383	3.01346	4.51065	5.1265	4.08371	5.49728	6.39633	5.36789	6.21902	4.94522	5.89661	5.89783
30.7572	3.03085	4.52835	4.98398	4.15482	5.75974	6.30447	5.21683	6.16898	5.15793	5.63385	5.98434
30.8766	3.00644	4.32785	5.03922	4.21799	5.55801	6.38748	5.14175	6.15555	4.9321	5.76675	5.97122
30.9965	3.02933	4.42093	5.1326	4.16977	5.69656	6.34445	5.15793	6.24832	4.89029	5.73563	5.89539
31.1168	3.05344	4.33884	5.08835	4.19998	5.75546	6.28281	5.33463	6.19949	4.99893	5.7196	5.95078
31.2375	2.91153	4.54269	5.00107	4.23386	5.6514	6.24939	5.17441	6.23764	5.03494	5.79346	5.95795
31.3588	3.0574	4.48135	5.14542	4.20517	5.61813	6.40869	5.21103	6.11115	5.08682	5.68573	5.8786
31.4804	3.0751	4.39224	5.06424	4.19388	5.57693	6.24527	4.96964	6.11328	4.99496	5.88882	5.89233
31.6026	3.03757	4.29153	4.99008	4.13223	5.66269	6.35147	5.42526	6.30142	4.86862	5.73547	5.97412
31.7252	3.181	4.52438	5.12375	4.24576	5.56412	6.32217	5.18692	6.0907	5.04776	5.77087	5.90454
31.8483	3.10379	4.50027	5.10727	4.04251	5.79544	6.2468	5.24704	5.99197	4.91653	5.64835	5.93826
31.9719	3.01804	4.24606	5.1445	4.28665	5.47623	6.29623	5.32089	6.25977	5.02945	5.75195	6.08185
32.0959	3.07541	4.43802	5.05844	4.19357	5.53146	6.35468	5.33859	6.15845	5.04868	5.68069	5.80673
32.2204	3.06534	4.43771	5.07462	4.1713	5.66757	6.42761	5.21683	6.14273	4.86191	5.62973	5.99548
32.3453	3.10318	4.42581	5.10422	4.18533	5.53635	6.47705	5.10147	6.21628	4.92752	5.53635	5.88409
32.4708	3.03696	4.28207	5.01724	4.25888	5.4541	6.17676	5.2623	6.31744	4.86679	5.64316	5.94391
32.5967	3.16788	4.47617	4.94492	4.23721	5.75439	6.20041	5.26566	5.93323	4.94247	5.78629	5.87921
32.7231	3.04214	4.54208	5.03036	4.30405	5.62256	6.44424	5.28366	6.05957	4.98489	5.68436	5.8168
32.85	3.04276	4.49631	5.07523	4.32816	5.75806	6.27579	5.35416	6.01486	5.02548	5.76065	6.07468
32.9774	3.03146	4.26132	5.08499	4.20181	5.60471	6.23169	5.20096	6.13632	4.88937	5.81284	6.01318
33.1052	2.98782	4.41086	5.16495	4.14841	5.70129	6.32233	5.16922	6.09161	5.11032	5.69489	6.04767
33.2336	3.16208	4.42459	4.97025	4.36478	5.60516	6.3208	5.22476	6.29364	4.87869	5.68481	5.91782
33.3624	3.0751	4.47678	5.12314	4.36203	5.50064	6.33896	5.13626	6.07269	5.10208	5.76538	5.97046
33.4917	3.04855	4.54605	5.07797	4.33548	5.75119	6.18637	5.15152	6.33041	5.08835	5.6633	6.11542
33.6215	3.11752	4.46487	5.03159	4.28146	5.65811	6.29517	5.25406	6.11893	4.97238	5.56747	5.92728
33.7518	3.10196	4.42123	5.14633	4.24576	5.66589	6.17554	5.17593	6.11679	4.93118	5.57434	5.94528
33.8826	3.04825	4.46091	5.05386	4.2894	5.68848	6.34598	5.32761	6.15082	4.95285	5.8371	5.95215
34.0139	2.98691	4.5192	5.26443	4.21585	5.69702	6.36505	5.22659	6.34384	5.04501	5.67001	5.93185
34.1457	3.11966	4.53049	5.1265	4.4136	5.62393	6.3652	5.23239	6.11221	5.0145	5.82809	5.8989
34.278	3.24722	4.43832	5.0914	4.40384	5.71533	6.4444	5.14267	6.15143	4.94247	5.73334	5.8551
34.4108	3.12332	4.43405	5.15091	4.42337	5.69275	6.28418	5.10971	6.0553	4.8671	5.63934	5.95032
34.5441	3.10318	4.51126	5.08926	4.18655	5.74448	6.29456	5.25467	6.20041	5.08926	5.67413	5.97397
34.678	3.02505	4.59579	5.06027	4.34341	5.63217	6.2532	5.19669	6.11206	4.87564	5.63416	6.03806
34.8123	3.13156	4.41422	5.03616	4.31961	5.49728	6.32263	5.28946	6.12747	4.83017	5.65323	5.92621
34.9471	3.04642	4.42856	4.92081	4.30222	5.49454	6.33942	5.26749	6.12961	5.04684	5.76385	5.8403
35.0825	3.15872	4.43405	5.17502	4.18442	5.7045	6.16943	5.35751	6.28906	4.92813	5.78461	5.90073
35.2183	3.09158	4.42154	5.20432	4.33304	5.80185	6.22681	5.10178	6.22742	4.91928	5.61966	5.92163
35.3547	3.13766	4.41452	4.9794	4.30069	5.80566	6.34796	5.2446	6.23077	5.00961	5.8522	5.90286
35.4916	3.08701	4.44229	5.10544	4.29092	5.60394	6.31439	5.31082	6.21353	4.79294	5.6015	6.00998
35.6291	3.0632	4.57565	5.0621	4.15359	5.69199	6.22437	5.22964	6.25839	5.00504	5.64774	5.87753
35.767	3.00034	4.44565	5.13351	4.34158	5.71808	6.32233	5.12192	6.17508	4.86984	5.60928	5.97961
35.9055	3.13644	4.45572	5.06119	4.35074	5.71121	6.26526	5.08011	6.22223	5.01144	5.70419	5.96939
36.0445	2.9805	4.49234	5.11978	4.29184	5.72479	6.37894	5.15366	6.15372	5.00534	5.72037	5.98282
36.184	3.16238	4.50119	5.13657	4.34616	5.73013	6.24527	5.19852	6.08337	4.92752	5.65308	5.93155
36.3241	3.17184	4.43192	5.05386	4.31046	5.75821	6.38351	5.34348	6.15219	4.9144	5.56824	5.86746
36.4647	3.16391	4.46548	5.09109	4.32724	5.71564	6.38489	5.20737	6.07727	5.02365	5.53574	6.08368
36.6058	3.10806	4.57077	4.96567	4.31168	5.89508	6.41602	5.27206	6.1972	4.75052	5.84488	6.03104
36.7475	2.99454	4.40842	5.07492	4.32205	5.67993	6.43784	5.17075	6.44089	4.95102	5.7605	6.02051
36.8897	3.10837	4.62631	5.18753	4.26804	5.55969	6.21002	5.07004	6.15601	5.12344	5.75348	5.7753
37.0324	3.12363	4.45328	5.05173	4.29733	5.79498	6.4093	5.38712	6.19995	4.80392	5.79727	6.01425
37.1757	3.11264	4.55948	5.10147	4.38889	5.85922	6.3884	5.2269	6.17096	5.14786	5.69244	5.78873
37.3195	3.16086	4.52682	5.1561	4.48654	5.7132	6.31958	5.24155	6.18103	4.99649	5.84656	5.86212
37.4639	3.1163	4.44229	5.04684	4.44382	5.80032	6.23657	5.28702	6.16425	4.93027	5.78033	6.00739
37.6089	3.20908	4.42581	5.10391	4.18198	5.71106	6.37482	5.2269	6.12228	5.08469	5.70404	5.87326
37.7543	3.1102	4.42642	5.07584	4.5314	5.80109	6.436	5.33646	6.12152	4.87381	5.64972	6.05026
37.9004	3.22556	4.39499	5.17227	4.30588	5.75012	6.23505	5.34744	6.33041	4.98795	5.76431	5.98679
38.047	3.15933	4.52438	5.30014	4.36325	5.74677	6.34155	5.2153	6.09528	4.93362	5.73685	5.97946
38.1941	3.25424	4.42612	5.26505	4.34433	5.77972	6.42319	5.29037	6.24695	4.89761	5.81009	6.05042
38.3419	3.04367	4.45267	5.07797	4.30801	5.75897	6.29227	5.28122	6.23428	4.95316	5.69748	5.90942
38.4901	3.12546	4.5195	5.24033	4.41879	5.80109	6.33698	5.23819	6.17401	4.96719	5.66666	6.0228
38.639	3.12637	4.42978	5.10391	4.38919	5.73227	6.2709	5.35019	6.19873	5.03708	5.65582	5.8754
38.7884	3.14987	4.54239	5.27237	4.33762	5.71243	6.49063	5.27847	6.22437	4.93362	5.77209	5.961
38.9384	3.09952	4.54941	5.04288	4.4017	5.75867	6.55304	5.37338	6.23062	4.95407	5.8284	6.00937
39.0889	3.10532	4.36447	5.12039	4.41544	5.77774	6.36841	5.26627	6.07635	5.02213	5.81055	5.99472
39.2401	3.23563	4.43619	5.11246	4.36844	5.7605	6.45142	5.2211	6.19385	5.0148	5.70206	6.10886
39.3917	3.1633	4.43832	5.21591	4.42307	5.84427	6.28296	5.2684	6.21948	4.97604	5.72784	5.99167
39.544	3.11844	4.43802	5.24094	4.34219	5.7579	6.44058	5.1741	6.13495	4.95346	5.81436	6.026
39.6969	3.05435	4.43039	5.04684	4.43161	5.78125	6.3797	5.14755	6.2207	5.07217	5.71991	5.89905
39.8503	3.19931	4.46274	5.19241	4.28146	5.7814	6.28326	5.2739	6.10046	4.94919	5.55756	6.03745
40.0043	3.20511	4.30374	5.34225	4.45694	5.63553	6.362	5.22171	6.42548	4.89639	5.65521	6.01822
40.1589	3.23593	4.43893	5.34195	4.40903	5.74905	6.37329	5.35324	6.20651	5.14511	5.62653	5.93994
40.3141	3.22006	4.4902	5.14603	4.41177	5.68893	6.38245	5.18906	6.14853	4.90433	5.5542	5.87967
40.4699	3.17459	4.43039	5.19547	4.44748	5.99747	6.43463	5.25467	6.17783	4.85184	5.5748	5.92865
40.6263	3.1694	4.60983	5.16617	4.22318	5.80505	6.43005	5.16922	6.19766	5.00381	5.74753	5.95459
40.7833	3.21854	4.6489	5.20157	4.38828	5.82703	6.41663	5.33157	6.20605	5.06912	5.79941	6.00174
40.9409	3.14621	4.54819	5.1564	4.2952	5.8931	6.51199	5.16159	6.22284	4.94186	5.71915	5.82474
41.099	3.14377	4.40903	5.23911	4.56985	5.81635	6.50299	5.23178	6.16898	4.88754	5.6601	5.98068
41.2578	3.22128	4.64279	5.0386	4.41391	5.82108	6.47766	5.12985	6.25656	4.97574	5.71945	5.83496
41.4172	3.17673	4.62479	5.25406	4.49173	5.63126	6.37115	5.36819	6.18073	5.11307	5.72174	5.98434
41.5772	3.15567	4.57565	5.03464	4.47556	5.86227	6.53107	5.29312	6.04797	4.94339	5.76996	5.95932
41.7378	3.22037	4.47983	5.22781	4.35104	5.72983	6.40289	5.30655	6.27838	4.98032	5.76447	5.92224
41.899	3.26981	4.55032	5.20218	4.30496	5.72937	6.28708	5.17593	6.11038	5.01816	5.73257	6.06659
42.0608	3.24326	4.53415	5.10239	4.45999	5.70969	6.46835	5.11765	6.13678	4.96475	5.69504	6.04202
42.2233	3.21579	4.47769	5.11642	4.44321	5.95154	6.36841	5.39261	6.13739	5.04471	5.65918	5.94345
42.3863	3.19565	4.36661	5.23361	4.40353	5.92758	6.37756	5.20309	6.23611	4.91257	5.84778	5.83405
42.55	3.24448	4.56192	5.17136	4.53293	5.80872	6.48453	5.24612	6.07529	5.11124	5.84381	5.85922
42.7143	3.21945	4.33578	5.08133	4.50607	5.83725	6.34079	5.09048	6.14746	5.0621	5.79102	6.00723
42.8792	3.26248	4.42978	5.23941	4.47189	5.70251	6.46118	5.37888	6.11603	4.97849	5.77667	5.83649
43.0448	3.28812	4.52652	5.16495	4.5546	5.78903	6.43997	5.2977	6.19797	4.94125	5.68375	6.02859
43.2109	3.21182	4.50943	5.11276	4.39285	5.79422	6.49048	5.18234	6.0527	4.99283	5.90042	5.8667
43.3778	3.21213	4.46579	5.13168	4.38644	5.85999	6.56937	5.30716	6.32004	5.10147	5.86517	5.90729
43.5452	3.23349	4.50607	5.16342	4.42825	5.89249	6.47461	5.25131	6.1644	5.01755	5.70358	5.95932
43.7133	3.22586	4.49356	5.27939	4.41635	5.75989	6.27426	5.31509	6.30722	5.01236	5.81161	6.00418
43.882	3.12393	4.51309	5.2623	4.50058	5.74738	6.47278	5.24734	6.14517	5.04135	5.61996	6.01456
44.0514	3.22311	4.58115	5.27695	4.43161	5.73196	6.38672	5.22568	6.22787	4.90311	5.68329	5.85007
44.2214	3.32596	4.58481	5.01266	4.51492	5.68756	6.43585	5.30899	6.2233	5.15152	5.70679	5.93018
44.3921	3.34549	4.5607	5.10757	4.38889	5.84961	6.3913	5.21225	6.22208	5.04105	5.68726	6.05392
44.5634	3.13675	4.4548	5.36728	4.48654	5.84442	6.19019	5.25192	6.22559	5.01877	5.66788	5.81223
44.7354	3.22861	4.44748	5.13596	4.51584	5.88165	6.52588	5.21347	6.25916	5.01755	5.69855	6.05865
44.908	3.26706	4.47403	5.04684	4.4017	5.84641	6.62857	5.20584	6.1264	5.07553	5.87692	5.89615
45.0813	3.34518	4.52927	5.05783	4.56497	5.73502	6.55334	5.35049	6.20667	5.10971	5.73853	5.97076
45.2552	3.17154	4.49783	5.18387	4.53903	5.74219	6.45264	5.22018	6.2674	4.95193	5.79132	6.14426
45.4298	3.21701	4.55215	5.15884	4.51309	6.00998	6.47812	5.23209	6.23657	5.00198	5.7132	6.07758
45.6051	3.27774	4.46548	5.19058	4.51279	5.87296	6.50208	5.19516	6.1232	4.91837	5.71365	6.08475
45.781	3.31375	4.55734	5.25742	4.47861	5.86975	6.52054	5.27328	6.13571	4.96201	5.69687	5.98007
45.9576	3.29575	4.44809	5.14877	4.43924	5.76065	6.48682	5.13931	6.26373	5.01083	5.72144	6.0289
46.1349	3.34854	4.60617	5.3334	4.38797	5.79803	6.5213	5.24857	6.14471	4.98337	5.73227	5.9491
46.3129	3.27286	4.47128	5.17166	4.42154	5.86792	6.521	5.32883	6.18515	5.09079	5.56046	6.05591
46.4915	3.20602	4.56497	5.33463	4.45877	5.81818	6.58813	5.24979	6.13617	4.96262	5.73029	5.89828
46.6708	3.2872	4.48471	5.34378	4.608	5.76126	6.53625	5.26352	6.32477	5.03769	5.8168	5.99854
46.8508	3.29117	4.60648	5.25589	4.561	5.84091	6.56967	5.23972	5.98358	4.8967	5.70633	5.95566
47.0315	3.27042	4.39194	5.24002	4.51706	5.95016	6.50131	5.33401	6.24847	4.97604	5.6572	6.03226
47.2128	3.23532	4.44565	5.0032	4.58786	5.84015	6.48727	5.34286	6.22009	4.90372	5.66956	6.02341
47.3949	3.17398	4.44199	5.3154	4.57413	6.00372	6.56219	5.50034	6.13144	4.93149	5.81497	5.92316
47.5776	3.43277	4.40262	5.24612	4.4313	6.0347	6.33789	5.18234	6.20087	5.03708	5.70969	6.017
47.7611	3.36502	4.54361	5.34683	4.48441	5.89325	6.43509	5.22293	6.2886	4.80911	5.73837	6.00723
47.9452	3.27682	4.63425	5.17105	4.39499	5.80856	6.54205	5.4921	6.33835	5.05112	5.70938	5.89844
48.1301	3.17368	4.50058	5.2623	4.51706	6.0553	6.52145	5.47287	6.23611	5.04349	5.80444	6.0051
48.3156	3.29697	4.47891	5.18478	4.48654	5.9317	6.42319	5.39993	6.2886	4.98245	5.73181	5.97717
48.5019	3.25638	4.61929	5.31815	4.58786	5.95047	6.61789	5.39047	6.37253	4.93881	5.81635	6.22253
48.6889	3.29025	4.56924	5.0975	4.43222	5.81345	6.56296	5.26566	6.35239	5.23056	5.5719	6.00433
48.8765	3.18039	4.61868	5.35019	4.43405	5.70251	6.43051	5.48569	6.09192	4.99466	5.78461	6.15662
49.0649	3.2872	4.56833	5.18784	4.47922	5.91919	6.43921	5.27725	6.28326	4.98581	5.78079	5.96024
49.254	3.38913	4.53323	5.18967	4.57382	5.99335	6.36063	5.21561	6.32599	4.93759	5.7048	5.82794
49.4439	3.44528	4.61105	5.28183	4.61716	5.85831	6.64444	5.2562	6.13571	4.98093	5.70313	6.08231
49.6344	3.42636	4.42032	5.21866	4.43985	5.96283	6.57806	5.4155	6.15753	5.03098	5.70633	5.80185
49.8257	3.26706	4.61166	5.20767	4.67087	5.93033	6.52802	5.28946	6.26572	4.97025	5.75943	5.89661
50.0177	3.30582	4.56253	5.33188	4.56497	5.77454	6.548	5.25681	6.30478	4.94064	5.74738	5.89966
50.2104	3.28445	4.56589	5.30045	4.51523	5.89066	6.31851	5.20798	6.01944	5.09384	5.84335	5.87982
50.4039	3.25119	4.61655	5.19272	4.54544	5.90454	6.3678	5.21286	6.16577	5.01511	5.69519	5.98282
50.5981	3.26706	4.49142	5.29434	4.38766	6.06918	6.49811	5.38254	6.26862	4.99435	5.69534	5.98969
50.793	3.34702	4.66599	5.27603	4.57809	5.90424	6.42441	5.121	6.17172	5.14572	5.73654	5.914
50.9887	3.33725	4.46945	5.20889	4.65103	5.77011	6.44012	5.3215	6.23978	4.98062	5.75699	5.97961
51.1852	3.26004	4.54666	5.28458	4.45877	5.84167	6.59866	5.29892	6.39328	5.05905	5.75195	5.94589
51.3824	3.39401	4.59244	5.34775	4.64157	5.9198	6.43311	5.3804	6.06644	4.98642	5.77637	6.04034
51.5803	3.32138	4.49997	5.37643	4.62997	5.73334	6.70105	5.20065	6.30615	5.17868	5.71884	5.94055
51.779	3.27316	4.69833	5.14236	4.58267	5.86945	6.55396	5.26871	6.19614	4.97849	5.87204	5.94299
51.9784	3.49167	4.47586	5.24185	4.64371	5.88913	6.61407	5.36057	6.42059	5.03952	5.74188	5.8075
52.1786	3.34488	4.53506	5.15182	4.69162	5.86899	6.41281	5.32455	6.24329	5.06607	5.7402	5.94009
52.3796	3.29544	4.64645	5.2153	4.53354	5.93094	6.4859	5.41672	6.25671	5.08102	5.70221	5.91217
52.5813	3.37845	4.55673	5.3511	4.66446	5.98297	6.4061	5.34531	6.18195	5.01572	5.79803	6.02463
52.7838	3.2811	4.50302	5.34073	4.64615	5.98587	6.47659	5.26443	6.32034	5.15091	5.8226	6.08307
52.9871	3.33603	4.47311	5.08438	4.65012	5.80429	6.60614	5.32669	6.19019	4.99008	5.85358	5.87769
53.1911	3.43918	4.51248	5.27267	4.54849	5.9079	6.62704	5.25986	6.2471	4.96323	5.67154	5.90561
53.3959	3.44589	4.51736	5.27908	4.67789	6.04706	6.53976	5.33676	6.16913	4.99802	5.74814	6.04095
53.6015	3.36746	4.55185	5.25833	4.49997	5.89172	6.49857	5.26779	6.1618	4.97421	5.69717	6.16104
53.8079	3.32321	4.60403	5.27603	4.58206	5.97534	6.53427	5.27573	6.39404	5.07462	5.77774	5.86151
54.0151	3.43246	4.51004	5.52383	4.44351	5.82687	6.73172	5.29709	6.29471	5.03067	5.69016	5.90179
54.223	3.38394	4.52164	5.22629	4.73801	5.98495	6.48941	5.32639	6.10275	4.89304	5.74051	5.95596
54.4318	3.46542	4.59824	5.19333	4.63028	5.93323	6.59225	5.25681	6.2384	4.97879	5.74432	6.11084
54.6413	3.32596	4.54056	5.27969	4.60861	5.95749	6.41083	5.2861	6.23154	4.98154	5.62012	5.79071
54.8517	3.43643	4.55917	5.41031	4.58633	5.94131	6.51062	5.30807	6.15311	5.13931	5.95734	5.90591
55.0628	3.31833	4.55582	5.18082	4.74136	5.87799	6.48224	5.33432	6.28876	5.06577	5.66376	6.01227
55.2748	3.39188	4.40475	5.12772	4.68277	5.93948	6.67023	5.33066	6.32767	4.98581	5.65491	5.85693
55.4875	3.28842	4.68552	5.27298	4.79477	5.99762	6.6626	5.26993	6.05545	5.03738	5.70816	5.8493
55.7011	3.3989	4.64035	5.37766	4.68857	6.01181	6.58081	5.21072	6.17447	5.01694	5.77377	6.05209
55.9155	3.36227	4.50424	5.30136	4.64859	5.87494	6.51108	5.31204	6.36108	5.07095	5.71762	5.99152
56.1306	3.48221	4.67331	5.3981	4.70047	5.87143	6.37131	5.21591	6.25351	5.05569	5.65994	5.79407
56.3466	3.40378	4.63669	5.4393	4.61624	5.87936	6.57471	5.43961	6.1145	4.79599	5.68268	5.92163
56.5635	3.50815	4.52194	5.19608	4.68765	5.92178	6.5329	5.49057	6.30463	5.00748	5.60181	6.06506
56.7812	3.32962	4.67422	5.24918	4.51431	6.00098	6.64246	5.17746	6.28006	5.04166	5.85815	6.03607
56.9996	3.36533	4.62906	5.25589	4.72824	5.89569	6.60065	5.30777	6.32431	5.14938	5.6694	5.9285
57.219	3.48434	4.366	5.30807	4.72672	5.92804	6.66489	5.24002	6.28281	4.98734	5.81238	5.91309
57.4391	3.45871	4.64828	5.37186	4.83932	6.01273	6.60904	5.38925	6.06094	4.94797	5.76691	5.98724
57.6601	3.45444	4.58115	5.21011	4.71237	6.04797	6.76468	5.31143	6.45386	4.88052	5.6929	6.06918
57.882	3.42178	4.53232	5.17044	4.69864	6.00388	6.61224	5.32486	6.09161	5.01633	5.68848	5.93079
58.1046	3.38486	4.71268	5.25284	4.81796	5.99152	6.63391	5.31509	6.14975	5.08713	5.67368	6.14426
58.3282	3.48465	4.75204	5.18326	4.66873	6.01151	6.69922	5.21896	6.27213	5.00778	5.60989	5.83344
58.5525	3.46664	4.65042	5.28763	4.62173	5.81146	6.67984	5.26688	6.18118	5.0853	5.72723	5.90866
58.7778	3.51974	4.51309	5.21133	4.76913	6.03134	6.59241	5.20065	6.35284	4.85672	5.6189	5.9848
59.0039	3.46085	4.42734	5.30869	4.71909	5.79407	6.61514	5.35568	6.2117	4.9614	5.67871	5.9436
59.2308	3.38211	4.45328	5.40817	4.59946	5.99152	6.51245	5.457	6.20758	4.99649	5.71091	6.05103
59.4586	3.34915	4.59396	5.23056	4.58633	5.96786	6.60721	5.34714	6.12442	4.90311	5.65323	5.98557
59.6873	3.47946	4.60281	5.30136	4.76883	6.147	6.57135	5.3392	6.24481	5.11154	5.70572	5.88608
59.9169	3.39096	4.66324	5.26138	4.63211	5.85892	6.63055	5.3035	6.40167	4.95651	5.60791	5.93811
60.1473	3.41995	4.44931	5.32333	4.73282	6.14746	6.68335	5.39505	6.18317	4.96719	5.83633	6.06827
60.3786	3.48587	4.39774	5.2507	4.58847	6.03455	6.64124	5.30899	6.31226	4.96414	5.72006	6.00998
60.6108	3.61649	4.45877	5.51102	4.66843	5.97626	6.58379	5.3392	6.17889	5.06729	5.93796	5.95215
60.8439	3.50021	4.59457	5.20004	4.83597	5.84656	6.51413	5.23331	6.14349	5.03067	5.72098	5.95627
61.0778	3.38303	4.46518	5.32944	4.67148	6.05881	6.60561	5.24887	6.3089	5.03128	5.72372	6.06613
61.3127	3.46848	4.54605	5.4512	4.65378	5.78629	6.66328	5.26962	6.21399	4.90768	5.6662	6.06339
61.5484	3.36136	4.55154	5.44968	4.7139	6.03043	6.74614	5.3685	6.26816	5.05783	5.70343	6.17355
61.7851	3.39218	4.62997	5.47653	4.67697	6.04187	6.61438	5.34286	6.2738	4.82925	5.70892	5.88684
62.0226	3.4758	4.56619	5.27145	4.879	6.03256	6.60866	5.50522	6.23016	5.04318	5.75821	5.97412
62.2611	3.44406	4.51492	5.30167	4.76303	5.99503	6.55014	5.19302	6.2117	4.95316	5.74692	5.94879
62.5004	3.40652	4.60373	5.40085	4.71146	5.91064	6.68633	5.23117	6.17386	4.95682	5.64697	6.09161
62.7407	3.55606	4.57016	5.27451	4.71512	6.00769	6.42677	5.24612	6.21078	5.00259	5.62027	5.99503
62.9818	3.52951	4.68277	5.32974	4.8912	6.12396	6.5406	5.28671	6.22147	4.97849	5.68024	6.08505
63.2239	3.52707	4.56223	5.40115	4.83139	6.129	6.67549	5.43655	6.3176	5.02853	5.64865	5.93491
63.467	3.60397	4.58817	5.30807	4.88632	6.1911	6.66962	5.35782	6.28677	5.02701	5.89874	5.99365
63.7109	3.582	4.61349	5.28214	4.62448	6.02051	6.51985	5.40207	6.09055	5.04074	5.69809	6.09207
63.9558	3.39645	4.47769	5.38071	4.69406	6.07758	6.79977	5.34225	6.3089	4.91776	5.79437	5.87723
64.2016	3.51761	4.68521	5.27756	4.82956	5.98434	6.67915	5.26688	6.2027	4.9379	5.74524	5.89569
64.4483	3.44864	4.47189	5.33646	4.80789	5.91293	6.77612	5.39108	6.21262	4.85275	5.71732	5.7933
64.696	3.51273	4.62051	5.23758	4.65775	5.99045	6.84265	5.36179	6.24069	4.95926	5.69946	6.0376
64.9446	3.48373	4.80667	5.46829	4.77737	6.00052	6.62315	5.27664	6.12167	5.01724	5.8078	6.15967
65.1942	3.50693	4.75174	5.30228	4.81125	5.95245	6.6069	5.39444	6.31409	5.04776	5.61432	5.68817
65.4447	3.61618	4.74472	5.16617	4.8613	6.02097	6.69884	5.31204	6.15768	4.90677	5.59784	5.97488
65.6962	3.50449	4.67361	5.37552	4.70505	6.17264	6.7514	5.38345	6.33148	4.9968	5.78842	5.86182
65.9487	3.62442	4.74991	5.2565	4.76883	5.99915	6.71333	5.52689	6.33301	4.98886	5.78003	5.86807
66.2021	3.452	4.54849	5.42831	4.79141	6.07147	6.58806	5.39688	6.31088	5.01297	5.6926	5.95245
66.4564	3.59238	4.50974	5.31723	4.81888	5.97717	6.54358	5.25162	6.32355	4.98459	5.75821	6.09741
66.7117	3.46786	4.66934	5.34927	4.8378	5.91751	6.45905	5.36209	6.2149	5.08011	5.57693	5.9288
66.968	3.50662	4.6608	5.51987	4.84512	6.15402	6.46866	5.42191	6.21094	4.97849	5.73776	5.8493
67.2253	3.58353	4.45328	5.41946	4.81369	6.02219	6.66908	5.27695	6.34109	5.00412	5.66696	6.1586
67.4836	3.62625	4.68704	5.22995	4.78714	5.96771	6.72348	5.28275	6.15524	4.94003	5.51117	5.80032
67.7428	3.4819	4.63425	5.35049	4.74991	5.98373	6.65794	5.33401	6.25107	5.06851	5.80505	5.85083
68.0031	3.53867	4.59213	5.23056	4.63486	6.0643	6.53046	5.35965	6.3826	5.07584	5.78735	6.07117
68.2643	3.47824	4.67941	5.3923	4.92142	6.02951	6.661	5.45731	6.32385	4.84573	5.75653	5.84229
68.5265	3.70712	4.73373	5.43991	4.83414	5.97977	6.43105	5.18814	6.41434	4.91867	5.84427	6.02127
68.7897	3.50723	4.8201	5.42068	4.82315	6.01639	6.63902	5.25681	6.25946	5.08408	5.65048	6.10306
69.0539	3.54202	4.61716	5.44174	4.88113	6.02219	6.59531	5.23911	6.2767	4.99893	5.77393	5.9256
69.3191	3.51425	4.5903	5.34866	4.78134	6.05515	6.6629	5.36942	6.26129	4.87869	5.73685	5.96146
69.5854	3.57224	4.72336	5.44846	4.8967	6.10474	6.52435	5.23056	6.19003	5.02029	5.522	5.90973
69.8526	3.62595	4.67941	5.50186	4.8085	6.06735	6.76445	5.41885	6.11313	4.98703	5.60547	6.00586
70.1209	3.52219	4.64523	5.33951	4.92935	6.00082	6.57417	5.38406	6.25366	5.05112	5.73135	6.01318
70.3902	3.57071	4.65622	5.35812	4.77859	6.14517	6.67793	5.23636	6.39603	4.99374	5.79163	6.05347
70.6605	3.61252	4.71329	5.33279	4.77524	6.10565	6.65352	5.38254	6.31271	4.96201	5.71106	5.82413
70.9318	3.59238	4.48959	5.35782	4.90067	6.06201	6.66504	5.32181	6.21155	5.06454	5.6459	5.82855
71.2042	3.63449	4.62418	5.4155	4.88297	6.14548	6.84296	5.2504	6.15356	4.83749	5.77164	5.93613
71.4776	3.41904	4.64249	5.47134	4.97635	6.00449	6.66077	5.34927	6.27228	5.02151	5.7576	5.99533
71.752	3.54996	4.64279	5.39474	4.86588	6.14716	6.76048	5.50705	6.26801	5.00839	5.76523	5.89935
72.0275	3.64639	4.59183	5.35934	4.71054	6.0907	6.74797	5.45578	6.26038	5.05753	5.65689	6.03287
72.3041	3.60611	4.68796	5.2803	4.76913	6.01852	6.83662	5.43228	6.41083	5.06302	5.64056	5.99045
72.5816	3.52219	4.66995	5.40146	4.91348	6.17447	6.52931	5.31693	6.15219	4.90616	5.71991	5.8046
72.8603	3.61832	4.69955	5.37399	4.94034	6.16745	6.72775	5.28427	6.25137	4.98154	5.7901	5.78033
73.14	3.57254	4.65347	5.47195	4.64279	6.05453	6.71944	5.21835	6.49841	5.04257	5.91003	6.04065
73.4208	3.57895	4.61014	5.47165	4.98306	6.16409	6.64177	5.46829	6.20483	5.0679	5.82306	6.05072
73.7027	3.58231	4.53903	5.50186	4.77188	6.1702	6.62506	5.27878	6.25137	4.95346	5.70953	6.03226
73.9856	3.63632	4.76395	5.28091	4.79904	6.3826	6.6375	5.27878	6.27655	4.92508	5.72571	6.01303
74.2696	3.6348	4.67819	5.42221	4.87106	6.14807	6.7205	5.35233	6.13403	5.03799	5.55542	5.84915
74.5546	3.65402	4.69589	5.4985	5.08408	6.03729	6.65588	5.47806	6.29654	5.17593	5.67886	5.86792
74.8408	3.6171	4.71146	5.26413	4.87961	6.16028	6.69304	5.40451	6.34048	4.98123	5.77469	6.16913
75.1281	3.66165	4.64615	5.59708	5.01877	6.147	6.68205	5.31296	6.29089	5.08072	5.65598	6.15265
75.4164	3.73367	4.64859	5.54581	4.84818	6.15723	6.77956	5.22476	6.12671	5.00504	5.69519	6.10168
75.7059	3.6821	4.65988	5.41183	4.90036	6.10229	6.5065	5.23209	6.31714	5.05112	5.89859	5.93079
75.9964	3.58994	4.64767	5.46677	4.80331	6.20392	6.7244	5.25681	6.22147	5.01205	5.6485	5.87296
76.2881	3.71384	4.63516	5.50217	4.90982	6.14502	6.70212	5.41214	6.19995	5.01968	5.57281	5.91675
76.5808	3.68912	4.82254	5.3746	4.92111	6.10489	6.60622	5.47775	6.07834	5.14969	5.80734	5.94467
76.8747	3.58536	4.65042	5.3685	4.97147	5.94864	6.74088	5.28366	6.22803	5.03647	5.8812	6.0321
77.1697	3.59634	4.69711	5.50095	4.85031	6.26511	6.67801	5.35019	6.26297	5.0621	5.63324	5.85754
77.4658	3.73093	4.72488	5.40024	5.06302	6.12854	6.72073	5.40665	6.27365	5.09811	5.672	6.00204
77.7631	3.65799	4.67209	5.33005	4.85336	6.04935	6.67641	5.1799	6.32462	5.03525	5.74509	5.96954
78.0615	3.6824	4.74655	5.41763	4.96964	6.20758	6.73531	5.27451	6.20178	5.02396	5.6781	5.8876
78.361	3.63693	4.69925	5.50766	4.98184	6.17264	6.81664	5.41306	6.3031	4.94949	5.86655	5.92331
78.6616	3.51822	4.66568	5.4747	5.08286	6.08154	6.81442	5.47134	6.15387	5.01877	5.74463	5.90942
78.9634	3.56888	4.75021	5.36789	4.8732	6.03943	6.84708	5.23666	6.32172	5.08438	5.86319	6.01776
79.2664	3.6171	4.65286	5.41519	4.84085	6.20667	6.87363	5.32547	6.418	5.04807	5.75012	6.16409
79.5705	3.7001	4.75082	5.37491	4.95834	6.0701	6.62178	5.25345	6.19629	4.98489	5.86441	5.96664
79.8758	3.88107	4.66293	5.41763	4.90585	6.09802	6.65482	5.47348	6.41678	5.00717	5.82443	6.01379
80.1822	3.73154	4.60861	5.52841	4.86252	6.1972	6.80389	5.29068	6.18851	4.97879	5.62576	6.06689
80.4898	3.64944	4.76181	5.39047	4.96475	6.22055	6.83441	5.46707	6.3826	4.98642	5.69016	5.94406
80.7985	3.70804	4.74197	5.36179	4.87778	6.28372	6.58958	5.37918	6.1853	5.02213	5.672	6.01776
81.1085	3.73734	4.68765	5.41397	4.95407	6.20514	6.69228	5.1915	6.28662	5.06607	5.7135	5.84152
81.4196	3.63693	4.702	5.5397	4.89731	6.21109	6.68709	5.48264	6.13037	4.98947	5.83405	6.02478
81.7319	3.69278	4.59183	5.54764	4.88754	6.07147	6.72539	5.39841	6.19736	5.16006	5.79224	6.14761
82.0454	3.6644	4.71817	5.35416	4.92661	6.17264	6.71577	5.40482	6.35071	5.13504	5.72433	6.04538
82.3601	3.71078	4.69162	5.50797	4.98764	6.14883	6.78543	5.37674	6.29913	5.02274	5.60776	6.0939
82.676	3.75687	4.62784	5.60196	4.97482	6.00342	6.71211	5.27969	6.40198	4.92538	5.61081	5.90256
82.9931	3.75137	4.66354	5.48447	4.99222	6.15524	6.78619	5.25558	6.42975	5.03983	5.77255	6.07559
83.3114	3.6647	4.72885	5.49911	4.95163	6.04965	6.75797	5.43625	6.16745	5.14847	5.83466	5.79956
83.6309	3.71994	4.73648	5.51376	4.96872	6.20499	6.88866	5.38559	6.39664	5.05295	5.82916	6.00891
83.9516	3.68912	4.63364	5.58243	4.92142	6.01486	6.90872	5.26291	6.32156	4.96811	5.62134	5.78629
84.2735	3.64975	4.84573	5.24582	5.08286	6.2085	6.7141	5.39108	6.33759	5.05081	5.77637	5.91965
84.5967	3.71964	4.66537	5.40268	4.89426	6.28235	6.76682	5.33737	6.42853	5.02701	5.75409	5.82687
84.9211	3.83926	4.74319	5.52963	4.9736	6.20071	6.76613	5.40573	6.28326	5.03922	5.72266	5.90912
85.2467	3.75229	4.64188	5.57755	5.00076	6.16013	6.7981	5.43045	6.28143	4.94736	5.81619	5.9552
85.5736	3.77213	4.68338	5.39719	5.06729	6.17188	6.819	5.24857	6.28677	5.02029	5.64957	6.04858
85.9017	3.70193	4.76181	5.49698	5.07156	6.20972	6.73874	5.43045	6.26907	5.07462	5.63293	6.09329
86.2311	3.77274	4.76639	5.46463	4.91745	6.10489	6.7955	5.48447	6.37634	4.97452	5.67017	6.01059
86.5617	3.66837	4.74503	5.40298	5.05508	6.24924	6.92574	5.45364	6.23093	4.96719	5.7579	5.87479
86.8936	3.62289	4.78561	5.48203	4.90891	6.15997	6.63269	5.54214	6.23962	4.95285	5.63385	5.98969
87.2268	3.79349	4.87442	5.57022	4.92813	6.23642	6.79756	5.4155	6.06415	5.11246	5.61005	5.96573
87.5612	3.82431	4.68369	5.66055	5.01511	6.22757	6.57242	5.457	6.31699	5.05814	5.68222	6.09207
87.8969	3.76846	4.72549	5.68954	5.00015	6.17966	6.82327	5.37766	6.23322	4.90891	5.69336	5.91736
88.2338	3.80569	4.69559	5.52963	5.07431	6.30264	6.65558	5.3743	6.35849	5.01572	5.78018	5.95047
88.5721	3.79471	4.61594	5.51682	4.98245	6.24603	6.80199	5.27603	6.19232	4.97726	5.71396	6.02051
88.9116	3.73795	4.82498	5.42496	4.98306	6.25656	6.64223	5.40146	6.34003	5.08987	5.52353	6.035
89.2525	3.85452	4.70749	5.45944	5.01175	6.12488	6.66611	5.41	6.3533	4.96384	5.59372	5.97977
89.5946	3.74741	4.75266	5.54367	5.05478	6.25656	6.77773	5.40237	6.17249	5.09872	5.64774	6.05713
89.938	3.71353	4.76456	5.37155	5.03036	6.2413	6.73805	5.33676	6.2973	4.98062	5.64636	6.01242
90.2828	3.70285	4.7963	5.49667	5.18784	6.35452	6.87202	5.43167	6.29959	5.01663	5.84763	5.88364
90.6288	3.74741	4.8436	5.59952	4.93301	6.27792	6.73607	5.4451	6.24481	4.93637	5.81909	5.89828
90.9762	3.7059	4.8201	5.63156	5.11124	6.32706	6.72554	5.50095	6.3356	4.93332	5.7077	5.86044
91.3249	3.78311	4.6962	5.60074	5.06088	6.39359	6.73294	5.35233	6.37985	5.19974	5.71686	6.01791
91.6749	3.74619	4.9556	5.58121	4.90952	6.27777	6.72226	5.3096	6.20728	4.98459	5.77637	5.9668
92.0263	3.694	4.78958	5.5687	5.18875	6.20056	6.82777	5.38132	6.17157	5.11826	5.79224	6.15479
92.379	3.75534	4.70139	5.56686	5.04898	6.44318	6.78001	5.39139	6.22101	4.96414	5.76553	5.92865
92.733	3.78555	4.68094	5.32516	5.12619	6.3121	6.80901	5.3038	6.4122	5.23636	5.68375	6.02417
93.0884	3.80753	4.68582	5.72739	5.06027	6.29791	6.82587	5.50339	6.26495	4.99344	5.67917	6.08002
93.4451	3.89175	4.77768	5.50125	5.02731	6.12427	6.91002	5.42191	6.14868	5.07767	5.80872	5.90118
93.8032	4.01779	4.74838	5.63248	5.14328	6.27808	6.90987	5.4335	6.26938	5.07278	5.68298	6.0878
94.1627	3.7175	4.71268	5.63858	5.13046	6.2294	6.79024	5.31693	6.38412	5.05264	5.59921	5.97702
94.5235	3.80844	4.5784	5.56442	5.1033	6.28464	6.83914	5.43839	6.18103	4.96445	5.82001	5.90378
94.8857	3.87161	4.83231	5.47989	5.05234	6.3089	6.98647	5.45364	6.50055	5.02304	5.70236	6.01868
95.2493	3.79684	4.82132	5.60135	5.19516	6.16623	6.79611	5.49515	6.40488	4.93576	5.73669	6.06812
95.6142	3.79776	4.75998	5.49942	5.13016	6.24603	6.92276	5.52231	6.2352	5.0798	5.7637	5.96786
95.9806	3.83133	4.78775	5.48355	5.06607	6.08063	6.55975	5.38864	6.26022	5.13229	5.73578	5.95917
96.3483	3.84171	4.74319	5.67612	5.0972	6.33133	6.81831	5.49149	6.14975	5.00687	5.54276	5.98831
96.7175	3.90579	4.73648	5.52078	5.1265	6.36444	6.63063	5.50827	6.25656	4.95621	5.78445	5.99213
97.088	3.93814	4.6312	5.60379	5.08652	6.30753	6.987	5.43869	6.26511	5.03586	5.73868	5.91766
97.46	3.80295	4.82681	5.51529	5.08347	6.3829	6.74232	5.55801	6.38245	4.99405	5.77118	5.89661
97.8334	3.8237	4.72305	5.47684	5.24582	6.34018	6.92284	5.27786	6.27991	5.09048	5.74493	5.93765
98.2082	3.81546	4.73862	5.59525	5.1091	6.31317	6.90338	5.41428	6.29364	4.98032	5.63385	5.86777
98.5844	3.90182	4.79599	5.58243	5.28946	6.25443	6.81396	5.38223	6.33774	4.99985	5.76736	5.90714
98.9621	3.89145	4.8378	5.68314	5.03738	5.97824	6.78764	5.40787	6.35117	4.97696	5.69427	6.0788
99.3412	3.8176	4.73343	5.65475	5.21835	6.34491	6.82259	5.49881	6.15433	4.95499	5.5632	5.86472
99.7217	3.77365	4.80942	5.50613	5.11551	6.15234	6.88118	5.40237	6.29684	5.00473	5.77667	5.95871
100.104	3.90823	4.7258	5.46127	5.01389	6.28555	6.79787	5.46127	6.4328	5.0679	5.79391	5.94421
100.487	3.81912	4.70352	5.65079	5.14175	6.24588	6.82144	5.4335	6.2471	5.06027	5.99503	5.79468
100.872	3.87466	4.76761	5.70206	5.22354	6.32263	6.85516	5.56747	6.315	5.1091	5.70175	5.82321
101.258	3.80112	4.94308	5.52811	5.08194	6.31042	6.79604	5.50003	6.40167	5.20615	5.65598	5.98236
101.646	3.83682	4.82559	5.48874	5.12161	6.21613	6.78825	5.51193	6.3501	5.01907	5.79147	6.04507
102.036	3.73856	4.82956	5.54276	5.07156	6.34567	6.77612	5.33585	6.38016	4.90402	5.69489	6.06934
102.426	3.81088	4.81247	5.72433	5.09872	6.2886	6.94946	5.58151	6.32324	5.15335	5.80673	5.90469
102.819	3.8237	4.80515	5.66879	5.09537	6.2912	6.82518	5.32455	6.32736	5.03067	5.72464	5.9169
103.212	3.96225	4.78073	5.65109	5.32242	6.47263	6.99631	5.26352	6.29791	4.96414	5.75439	5.97488
103.608	3.76511	4.84726	5.569	4.9971	6.23077	6.84273	5.31479	6.4444	5.01144	5.78262	5.96481
104.005	3.96927	4.75327	5.6514	5.08102	6.16974	6.77643	5.60226	6.20987	5.12802	5.77805	5.91461
104.403	3.89053	4.78409	5.70236	5.1445	6.32339	6.80542	5.39932	6.25778	5.11734	5.65033	5.96375
104.803	3.86673	4.89944	5.4866	5.4686	6.33591	6.87302	5.42496	6.2674	5.02121	5.85022	6.03516
105.204	4.00162	4.82895	5.74631	5.11948	6.36673	6.94054	5.35995	6.23703	4.95102	5.8046	5.9816
105.607	3.87192	4.78806	5.40939	5.15121	6.38718	6.93527	5.55649	6.38229	4.96201	5.74982	6.07346
106.011	3.93173	4.83963	5.63095	5.13474	6.31104	7.01805	5.3508	6.38031	5.10696	5.77255	5.98022
106.417	3.98849	4.85397	5.49454	5.34958	6.38458	7.14539	5.40268	6.29196	5.08011	5.7019	5.96237
106.825	3.7999	4.81339	5.61295	5.14206	6.30951	6.96159	5.44022	6.58127	5.01907	5.75897	5.89401
107.234	3.93875	4.80515	5.6871	5.27664	6.16684	6.98395	5.51498	6.28189	5.01907	5.6163	5.99533
107.644	4.00772	4.90921	5.48111	5.26627	6.11755	6.8573	5.53207	6.2793	5.11154	5.73715	5.9642
108.057	3.89877	4.70108	5.61417	5.30472	6.36719	6.79176	5.46829	6.20605	4.99252	5.7518	6.01364
108.47	3.9476	4.70444	5.77499	5.00809	6.16943	6.99104	5.35995	6.28159	5.02457	5.77545	5.90942
108.886	3.89572	4.73495	5.54062	5.121	6.37299	6.79222	5.54794	6.33377	4.85947	5.76569	5.88348
109.302	3.9534	4.91653	5.746	5.21957	6.33865	6.90384	5.54337	6.27655	5.04715	5.70145	5.83878
109.721	3.7944	4.89792	5.72357	5.25314	6.40015	6.97975	5.44601	6.45538	5.13748	5.79147	6.03149
110.141	3.90121	4.91714	5.68054	5.34897	6.34979	6.92604	5.39658	6.25092	5.0972	5.71579	6.008
110.563	4.01749	4.80942	5.77881	5.15823	6.35239	6.96259	5.56778	6.34354	5.19485	5.77774	6.02219
110.986	3.98331	4.84879	5.65628	5.15457	6.20819	6.92345	5.44479	6.41357	5.07645	5.72098	6.04721
111.411	3.93448	4.82742	5.65125	5.28305	6.36932	6.76292	5.52048	6.34033	5.06424	5.681	6.01639
111.837	3.93051	4.83871	5.69595	5.33432	6.22162	6.96266	5.30594	6.3446	5.0386	5.88196	5.9227
112.265	4.02573	4.91989	5.62347	5.13229	6.44684	6.72218	5.31113	6.29044	5.14206	5.6929	6.03058
112.695	4.07425	4.84451	5.69	5.24582	6.20743	6.87889	5.38559	6.2709	5.06607	5.6958	6.11557
113.127	4.00375	4.82559	5.64743	5.22537	6.26465	6.76033	5.43167	6.41373	5.04807	5.83359	5.93842
113.56	3.88962	4.89731	5.55267	5.22415	6.40045	6.98441	5.35782	6.37131	5.10574	5.80582	5.90897
113.994	3.89084	4.66263	5.62027	5.41946	6.35376	6.96304	5.4921	6.15128	4.98978	5.81116	5.95871
114.431	3.94089	4.79416	5.72388	5.20218	6.36429	6.8055	5.39047	6.36841	5.10727	5.66101	6.03439
114.869	4.01657	4.84756	5.68512	5.36423	6.51703	7.0063	5.37643	6.50467	4.98764	5.81879	6.02325
115.308	3.95493	4.87289	5.63934	5.23453	6.21857	7.09969	5.55069	6.30249	4.94247	5.83679	6.15265
115.75	4.05258	4.81247	5.61172	5.2095	6.33163	6.85112	5.43777	6.26526	5.06577	5.76508	6.02753
116.193	4.01596	4.944	5.69626	5.26535	6.27502	6.87332	5.51956	6.44669	4.95377	5.65964	5.90256
116.637	3.92685	4.80545	5.6337	5.36301	6.3472	6.92039	5.54214	6.28448	5.10544	5.71777	5.83694
117.084	4.01382	4.94064	5.81833	5.38742	6.3002	6.91399	5.44632	6.39709	5.10818	5.73029	6.07147
117.532	4.0831	4.76822	5.76813	5.25803	6.42883	6.94778	5.57724	6.35376	5.04532	5.71945	5.82596
117.982	3.99948	4.73709	5.64072	5.31631	6.44287	6.99135	5.55618	6.45309	5.18906	5.68832	5.92484
118.433	4.04984	4.98581	5.64575	5.21774	6.21933	6.80389	5.3334	6.2796	5.02579	5.74356	5.89645
118.886	3.98819	4.71573	5.72906	5.24429	6.3855	6.96205	5.45242	6.35101	5.00748	5.90729	6.10779
119.341	4.06967	4.82712	5.68039	5.15976	6.29547	7.03407	5.46768	6.28281	5.12497	5.81955	6.00906
119.798	4.03244	4.86069	5.6926	5.28427	6.27777	6.86974	5.36819	6.28647	4.92966	5.58838	6.10947
120.257	4.12918	4.88022	5.86197	5.40848	6.49826	6.98105	5.38559	6.38824	5.11826	5.70267	5.89294
120.717	4.16458	4.83139	5.65826	5.37888	6.44455	6.85226	5.38376	6.32584	4.9556	5.77438	6.02005
121.179	4.02206	4.75296	5.59082	5.28641	6.43188	6.97327	5.457	6.31287	4.9913	5.74219	5.98831
121.642	4.10049	4.97269	5.66391	5.22354	6.38962	6.98944	5.44785	6.371	5.06149	5.73013	5.82809
122.108	4.09683	4.82315	5.73441	5.32303	6.22543	6.95999	5.47592	6.38321	5.08774	5.75439	6.07101
122.575	4.0593	4.86404	5.84991	5.53299	6.25305	6.90437	5.28	6.17233	5.00687	5.74341	5.89966
123.044	3.95218	4.86191	5.59158	5.43839	6.18942	6.91353	5.46066	6.35025	5.10056	5.73975	5.85388
123.515	4.01413	4.88205	5.83099	5.26321	6.51093	6.86615	5.54306	6.39038	5.1091	5.858	6.06827
123.987	3.94974	4.96872	5.79498	5.42191	6.43066	6.82716	5.52444	6.32492	5.16068	5.69733	6.00555
124.462	4.04953	4.72824	5.68207	5.44083	6.45126	6.98792	5.46524	6.45615	5.20035	5.72968	6.02966
124.938	3.81638	4.82346	5.59372	5.37552	6.46408	7.20024	5.37949	6.4653	4.91928	5.67474	5.97031
125.416	4.01443	4.95712	5.77118	5.29068	6.26801	6.89957	5.69168	6.39069	5.01846	5.91232	5.88303
125.896	3.99704	4.87503	5.72159	5.30655	6.35452	6.90849	5.40176	6.38138	5.09903	5.77179	6.06827
126.378	3.99155	4.91135	5.75104	5.42557	6.32141	7.01912	5.46219	6.27045	5.13199	5.74966	6.0463
126.861	4.01077	4.61899	5.77087	5.25742	6.39801	6.80984	5.63858	6.3652	5.16068	5.80612	5.88745
127.346	4.08707	4.92752	5.75974	5.35629	6.30692	7.20917	5.4808	6.26694	5.00778	5.91354	6.03973
127.834	4.04709	4.83383	5.75043	5.41794	6.27228	6.83731	5.52048	6.57501	4.98337	5.72525	6.02478
128.323	3.95584	5.12497	5.74036	5.50217	6.35361	6.9355	5.37338	6.37115	5.10391	5.75836	6.05209
128.813	4.15237	4.88693	5.91309	5.39658	6.41068	7.06932	5.53024	6.3623	5.1387	5.86761	6.04568
129.306	4.048	4.82498	5.76172	5.47409	6.43036	6.97617	5.57053	6.22314	5.04929	5.82779	5.79422
129.801	4.00223	4.90067	5.75485	5.40329	6.39694	6.90216	5.49271	6.21597	5.02426	5.72281	5.95322
130.297	4.04373	4.78439	5.59265	5.23941	6.54465	7.05627	5.46646	6.24313	5.0145	5.63522	6.03531
130.796	4.03091	4.92722	5.81177	5.3154	6.306	7.07916	5.48233	6.23947	5.03738	5.78064	6.05545
131.296	4.21158	4.85886	5.81512	5.48599	6.56677	6.92886	5.61661	6.37161	4.96323	5.80154	5.93094
131.798	4.17343	5.01328	5.77042	5.41763	6.34323	6.9622	5.54794	6.3591	5.0386	5.73181	6.07422
132.302	4.17435	4.82132	5.77621	5.35782	6.3829	6.79863	5.38742	6.52191	5.04013	5.89767	6.10199
132.809	4.18289	4.89578	5.69077	5.50613	6.29929	7.10106	5.55038	6.37482	4.99985	5.68619	5.96252
133.316	4.0358	4.92111	5.84625	5.39688	6.46683	7.00638	5.46097	6.33011	5.08804	5.77637	5.9111
133.826	4.07852	4.95651	5.74081	5.45883	6.52451	6.98967	5.57968	6.3768	5.0264	5.70419	6.01685
134.338	4.13651	4.96017	5.65384	5.3743	6.48697	7.04369	5.55801	6.47995	5.08224	5.75241	6.00693
134.852	4.20639	4.89151	5.69824	5.41	6.54449	6.97876	5.62546	6.45447	5.07889	5.6572	5.99457
135.368	4.08493	4.96841	5.62347	5.5043	6.41632	6.88347	5.49515	6.36536	5.10666	5.72693	6.00418
135.886	4.11545	4.77341	5.93979	5.49911	6.39481	6.87729	5.57022	6.49261	4.93423	5.59967	6.00006
136.405	4.19144	4.97147	5.84518	5.43198	6.38474	7.06528	5.44876	6.39465	4.97147	5.71716	6.03226
136.927	4.10843	4.8024	5.96451	5.30716	6.33377	7.19849	5.48264	6.32156	5.1796	5.57343	5.96619
137.451	4.13681	4.90891	5.7341	5.37857	6.41449	6.96434	5.59464	6.44089	4.94858	5.72556	5.92117
137.976	4.31381	4.92905	5.69626	5.27328	6.38123	7.08336	5.39169	6.42014	5.06638	5.86746	5.96375
138.504	4.18839	4.78287	5.87646	5.44266	6.55975	7.00264	5.42099	6.40091	5.12711	5.73502	5.80872
139.034	4.12033	4.83414	5.67749	5.38467	6.63803	6.99982	5.56808	6.33438	5.12497	5.66635	5.98877
139.565	4.26163	4.92081	5.59692	5.5101	6.60873	7.23999	5.60623	6.40198	5.00626	5.79651	5.8783
140.099	4.05624	4.92783	5.70892	5.42343	6.2674	7.0768	5.66574	6.52924	5.06119	5.85175	5.92758
140.635	4.31381	4.83047	5.94955	5.48538	6.37573	6.96564	5.48447	6.61438	5.0322	5.66437	5.7782
141.172	4.11179	4.84665	5.64484	5.4213	6.36581	7.08778	5.43411	6.42029	4.98703	5.76843	6.16364
141.712	4.15207	4.96536	5.84381	5.53848	6.43906	6.97128	5.53238	6.36642	5.12589	5.75256	5.97443
142.254	4.19968	4.97391	5.63828	5.43015	6.42548	6.94168	5.44785	6.24557	4.93576	5.66223	6.09711
142.798	4.11148	4.88419	5.82489	5.49149	6.59943	6.96587	5.47623	6.492	5.09842	5.60547	5.94131
143.344	4.05228	5.00198	5.81696	5.5687	6.49872	7.0945	5.43564	6.1972	5.05112	5.72113	6.00449
143.892	4.18655	4.90097	5.87662	5.42374	6.45859	7.05292	5.60501	6.21613	5.13077	5.75912	6.01807
144.442	4.02451	4.84665	5.63751	5.51315	6.4949	7.13097	5.41214	6.40854	5.11185	5.86945	5.92239
144.995	4.28421	4.98184	5.87372	5.39017	6.45294	7.02316	5.54337	6.55807	5.12863	5.78369	5.99854
145.549	4.1954	4.83902	5.78491	5.60654	6.44745	6.92276	5.457	6.3118	5.11063	5.75134	6.05347
146.106	4.15573	4.91501	5.88928	5.50583	6.34506	7.19742	5.35446	6.50269	5.07095	5.8049	6.13297
146.664	4.24088	4.82956	5.59494	5.51071	6.40457	7.07184	5.48752	6.3063	5.03067	5.65353	5.96024
147.225	4.27902	5.0914	5.78018	5.58884	6.45981	6.93916	5.57205	6.42944	5.18356	5.69794	5.84824
147.788	4.16611	4.95468	5.77057	5.55038	6.34018	7.005	5.45975	6.40488	5.01663	5.68985	5.91629
148.353	4.20059	4.87289	5.64682	5.46829	6.66718	7.1125	5.63065	6.34216	5.07004	5.80994	6.03943
148.92	3.99551	4.77097	5.65491	5.34348	6.50024	7.11021	5.56686	6.38062	5.0618	5.76065	5.94727
149.489	4.27933	4.99863	5.77927	5.39963	6.56357	7.09618	5.54855	6.43143	5.01541	5.68695	5.90332
150.061	4.06784	4.94125	5.78583	5.46036	6.44409	7.08618	5.41794	6.32858	5.08255	5.79636	6.01166
150.634	4.21219	4.92844	5.84808	5.44907	6.41449	7.01492	5.65506	6.25916	5.07553	5.77896	6.03439
151.21	4.1127	4.79843	5.58823	5.34378	6.41541	7.12601	5.55252	6.61636	5.01877	5.73792	6.08765
151.788	4.11819	4.94186	5.92117	5.49728	6.58203	7.13234	5.66574	6.42288	5.06943	5.79025	6.00754
152.369	4.20029	4.77859	5.80399	5.47501	6.49734	7.1019	5.51376	6.51337	5.09109	5.87799	6.02402
152.951	4.30588	4.9968	5.7341	5.57999	6.45599	6.99738	5.58182	6.32965	5.03952	5.82535	5.92072
153.536	4.19113	4.85855	5.70099	5.53268	6.60172	7.09465	5.58121	6.50009	5.15488	5.6308	5.97473
154.123	4.1597	4.96933	5.67245	5.44266	6.43143	6.97296	5.63828	6.38062	5.08224	5.68909	5.90607
154.712	4.33334	4.98123	5.82474	5.51895	6.41724	7.12639	5.6221	6.39252	5.06393	5.84869	5.93964
155.303	4.34525	4.94614	5.87814	5.59708	6.54892	6.89476	5.56778	6.39542	5.14023	5.79941	6.01364
155.897	4.17099	4.92111	5.80322	5.52505	6.55365	6.97342	5.52353	6.41525	5.11734	5.73074	5.83359
156.493	4.29031	4.97452	5.89676	5.47379	6.48468	7.04865	5.51743	6.43463	5.14572	5.78476	6.13846
157.091	4.36081	5.06119	5.88974	5.45517	6.48697	6.99799	5.43167	6.38519	5.15427	5.84167	5.84579
157.691	4.29642	5.02121	5.9906	5.60043	6.76529	7.05589	5.64468	6.42822	4.94705	5.83984	5.94864
158.294	4.21097	4.88266	5.80444	5.5748	6.60568	7.03766	5.44083	6.59271	5.07675	5.92316	6.00571
158.899	4.34647	5.00748	5.9523	5.54581	6.56952	7.00706	5.49149	6.54221	4.91959	5.88242	6.01517
159.506	4.20029	4.83383	5.73196	5.4982	6.52115	7.10464	5.56595	6.50833	5.18234	5.76447	6.04767
160.116	4.18442	4.93576	5.68817	5.68954	6.42014	7.18544	5.57755	6.53976	5.14389	5.70709	6.00601
160.728	4.22867	4.98428	5.76996	5.57877	6.52191	7.10075	5.57236	6.53793	5.12955	5.81772	6.00647
161.342	4.38034	5.03555	5.82397	5.61539	6.62628	7.0108	5.56961	6.45035	4.97849	5.74097	6.01318
161.959	4.27414	4.90829	5.92636	5.5571	6.65329	7.03339	5.6337	6.30432	4.93759	5.84137	5.96588
162.578	4.45694	4.81552	5.81558	5.50766	6.66046	7.08893	5.65384	6.35361	5.18539	5.79391	5.93704
163.199	4.2247	4.82285	5.89264	5.57205	6.62003	6.93184	5.45334	6.47827	5.09781	5.72006	6.06659
163.823	4.26071	5.01053	5.8493	5.5867	6.75858	7.09908	5.64255	6.50543	5.12253	5.77103	6.05011
164.449	4.41788	4.87595	5.72327	5.42526	6.45248	7.21748	5.41336	6.31531	5.05142	5.63522	5.93567
165.077	4.24728	4.90738	5.74615	5.46829	6.52252	6.98807	5.44693	6.44623	5.04532	5.78903	5.87479
165.708	4.23874	5.08316	5.71259	5.54825	6.63223	7.0108	5.47134	6.4122	5.05936	5.7634	6.01257
166.341	4.3367	4.95132	5.79178	5.53787	6.55167	7.07085	5.51147	6.53015	4.99893	5.74722	5.92285
166.977	4.37027	4.98459	5.79071	5.58426	6.54938	7.0256	5.46494	6.50253	5.10574	5.64865	5.97977
167.615	4.36081	4.96536	5.84549	5.62271	6.43784	7.10785	5.58823	6.40564	5.02853	5.61874	5.97595
168.256	4.33853	5.01389	5.70694	5.5864	6.65588	7.20375	5.48248	6.44516	4.93698	5.86182	5.88165
168.899	4.42215	5.01877	5.8226	5.63461	6.47919	7.09579	5.63629	6.47934	5.11673	5.86884	5.92819
169.544	4.18625	5.18509	5.91553	5.61691	6.6362	7.11372	5.71762	6.26266	5.20706	5.858	5.97046
170.192	4.28177	4.90219	5.85434	5.55283	6.61423	7.17163	5.5246	6.2355	5.05081	5.70786	6.0054
170.842	4.29611	5.04715	6.10001	5.5986	6.58691	7.202	5.63705	6.32172	5.12436	5.61691	6.07178
171.495	4.36478	5.03128	5.82642	5.43961	6.6349	7.06245	5.54626	6.62689	5.31448	5.80688	6.04965
172.15	4.28085	5.00778	5.95215	5.55954	6.43204	6.96342	5.65781	6.39099	5.13657	5.72647	6.11984
172.808	4.3544	4.91135	5.89966	5.58884	6.65115	7.09511	5.64224	6.45477	5.11307	5.71899	5.99915
173.468	4.24301	5.04745	5.88303	5.55557	6.61133	7.20963	5.60211	6.3327	5.00656	5.89523	5.94971
174.131	4.3367	5.01938	5.85297	5.51498	6.50375	7.06085	5.63553	6.35208	5.06882	5.84763	6.05652
174.796	4.4603	5.05081	5.86121	5.55191	6.66359	7.11456	5.57266	6.39359	5.19669	5.73959	5.98389
175.464	4.32541	5.00046	5.94696	5.68283	6.49933	7.02324	5.5899	6.43784	4.93027	5.71915	5.96725
176.135	4.3956	4.99863	5.88501	5.61386	6.63002	7.05055	5.71838	6.4476	5.20676	5.65628	5.93201
176.808	4.35928	5.06271	5.896	5.59677	6.58211	7.11281	5.48584	6.41632	5.06943	5.737	5.9198
177.483	4.41544	4.86954	5.92361	5.63187	6.48254	7.07817	5.6337	6.38626	5.02548	5.74249	5.91827
178.161	4.39316	4.97971	5.79697	5.57571	6.64619	7.12601	5.67795	6.53351	5.15823	5.68207	5.95581
178.842	4.28391	5.20462	5.90302	5.71426	6.60316	7.12006	5.50903	6.47964	5.11276	5.80551	5.99823
179.525	4.37057	5.09842	5.84976	5.67215	6.59927	7.0491	5.58426	6.40182	5.0499	5.83374	6.00708
180.211	4.37271	4.85886	5.9436	5.68405	6.74637	7.20947	5.55344	6.39877	4.97543	5.77972	5.92484
180.899	4.48318	5.02213	5.96176	5.71411	6.45264	7.17804	5.61478	6.44699	5.11276	5.87341	5.89493
181.591	4.3837	4.97086	5.94727	5.60944	6.502	7.09496	5.59372	6.27563	5.03128	5.73181	5.98404
182.284	4.45206	4.97147	5.96375	5.61554	6.43227	6.98814	5.72708	6.36688	5.01785	5.89508	5.99197
182.981	4.34402	4.94583	5.82062	5.64056	6.63048	7.1759	5.58105	6.48346	5.24094	5.74677	6.04584
183.68	4.28177	5.03189	5.9079	5.82031	6.76064	7.30469	5.55695	6.36353	5.08347	5.74966	5.99487
184.381	4.30923	4.89365	5.94482	5.65659	6.75148	7.36794	5.49545	6.32874	5.24216	5.79254	6.12061
185.086	4.46793	5.05875	5.896	5.79895	6.51741	7.06718	5.53665	6.59119	5.01022	5.7933	5.99762
185.793	4.36844	5.04868	5.87494	5.7222	6.63849	7.0137	5.67139	6.4357	5.12741	5.74783	5.9967
186.502	4.45267	4.98978	5.90134	5.74234	6.56555	7.20497	5.50217	6.35406	5.06943	5.75287	6.00403
187.215	4.41635	4.98428	6.00067	5.76172	6.58127	7.08138	5.56412	6.51428	5.21378	5.70847	5.90454
187.93	4.42123	5.00961	5.98068	5.61966	6.5506	7.0681	5.63263	6.50085	4.95529	5.83511	6.08292
188.648	4.36111	5.06332	6.08093	5.60364	6.66122	7.07657	5.69717	6.5126	5.14816	5.67963	6.09726
189.368	4.40201	4.9733	5.79407	5.60776	6.56548	7.02599	5.56366	6.30035	5.07675	5.78461	6.01273
190.092	4.42215	5.01175	5.85907	5.73471	6.57089	7.08572	5.65353	6.61224	5.07401	5.91476	6.20605
190.818	4.48166	4.96811	5.82153	5.71014	6.61896	7.13654	5.67108	6.40793	5.0737	5.86197	5.95718
191.547	4.45236	5.08743	5.67001	5.68268	6.57585	7.13348	5.63919	6.56494	5.10117	5.75897	6.02066
192.278	4.45541	4.88235	6.01105	5.68649	6.6964	7.07352	5.59082	6.43402	5.14267	5.62256	5.99777
193.013	4.43741	5.02579	5.93002	5.64178	6.45348	7.25372	5.60867	6.53748	5.22781	5.88104	5.92606
193.75	4.40811	5.05386	5.97672	5.85831	6.70021	7.23259	5.62454	6.47995	5.13901	5.72098	6.01181
194.49	4.36325	5.15335	5.88135	5.56625	6.64719	7.16431	5.71182	6.61133	5.08774	5.66757	6.05453
195.233	4.47525	4.97238	5.91797	5.75882	6.50902	7.17834	5.54169	6.48163	5.05905	5.83618	5.99854
195.979	4.35959	4.97879	6.07086	5.74799	6.56395	7.0504	5.57022	6.35681	5.03006	5.83557	5.97519
196.727	4.51096	5.13596	5.95108	5.61142	6.62888	7.13997	5.63797	6.56784	5.10574	5.73441	5.8847
197.478	4.46365	5.09476	6.01852	5.63873	6.46561	7.33864	5.71701	6.6626	5.14389	5.75256	5.90256
198.233	4.55734	5.21957	5.80154	5.6691	6.70731	7.22404	5.62988	6.50085	5.1265	5.96268	6.06949
198.99	4.40048	5.13931	6.00677	5.61417	6.54091	7.06505	5.63324	6.69189	4.95102	5.65689	6.13129
199.75	4.60617	4.99313	5.93826	5.84091	6.74149	7.11914	5.56015	6.31195	5.20554	5.78674	5.93933
200.513	4.53323	5.00809	6.02493	5.59784	6.65611	7.12456	5.54947	6.51581	5.01205	5.7048	6.04767
201.278	4.39438	4.98856	5.94742	5.93307	6.67313	6.9606	5.57739	6.43478	5.14664	5.75424	5.99808
202.047	4.48288	5.09018	6.05621	5.73517	6.84052	7.25945	5.84122	6.48376	5.11917	5.8017	6.00418
202.819	4.58755	4.99954	6.01669	5.61752	6.72508	7.03697	5.61752	6.59317	5.02121	5.80444	5.99869
203.593	4.46365	5.04288	5.961	5.66422	6.7749	7.155	5.56778	6.53229	5.06149	5.74005	6.05621
204.371	4.4957	5.0322	6.01196	5.72784	6.65489	7.03407	5.65002	6.53259	5.01266	5.80551	6.00067
205.151	4.49142	5.05905	5.88821	5.68771	6.68839	7.3008	5.70251	6.4006	5.1265	5.80811	5.9639
205.935	4.53903	4.88083	6.03699	5.7634	6.55304	7.11197	5.61478	6.39587	5.18631	5.77499	6.03897
206.721	4.59427	5.1265	5.93262	5.82245	6.62697	7.23022	5.6311	6.45386	5.24918	5.68787	5.95703
207.51	4.47525	5.0795	6.01334	5.84579	6.67404	7.02789	5.87997	6.58905	5.02884	5.67947	5.9761
208.303	4.50882	4.95529	5.96954	5.61005	6.62392	7.20066	5.61386	6.39755	5.17044	5.76141	5.8905
209.098	4.43558	4.9614	6.07758	5.71442	6.82747	7.24091	5.60547	6.28372	5.10483	5.7753	5.9996
209.897	4.41879	5.05386	5.94925	5.79224	6.67763	7.03819	5.69656	6.45325	5.08774	5.66467	5.97855
210.698	4.69803	5.08896	5.93567	5.82535	6.59538	7.11464	5.64774	6.41953	5.04562	5.75714	5.9903
211.503	4.41666	5.14847	5.88287	5.7135	6.66267	7.24983	5.728	6.4064	5.10605	5.7811	6.06537
212.31	4.47189	5.08194	5.73242	5.64133	6.64734	7.35016	5.71075	6.44363	5.26535	5.86746	5.95261
213.121	4.44839	5.28732	6.12839	5.8075	6.74713	7.23022	5.69321	6.44058	5.0798	5.85297	6.09085
213.935	4.59702	5.13504	5.91705	5.76904	6.69083	7.04231	5.61905	6.58463	5.00961	5.74966	6.06262
214.752	4.44504	4.97025	6.01974	5.82336	6.7485	7.18262	5.64301	6.39969	5.19333	5.85175	5.94833
215.572	4.64035	5.11368	6.10123	5.81589	6.58768	7.2187	5.67444	6.46378	5.13779	5.66406	5.91003
216.395	4.46213	5.06302	5.90271	5.7338	6.68663	7.28195	5.64209	6.3382	5.09537	5.83572	6.00098
217.221	4.46152	5.03738	6.02798	5.7428	6.82182	7.10945	5.625	6.6156	5.08102	5.87891	6.00845
218.051	4.57474	5.17746	6.05652	5.85968	6.7379	7.32841	5.57648	6.67419	5.00259	5.79376	5.9938
218.883	4.61288	5.06027	6.03241	5.77209	6.5834	7.08611	5.72144	6.4711	4.99405	5.65613	5.90073
219.719	4.66965	4.96506	5.97809	5.80261	6.56807	7.0845	5.57617	6.43265	5.14267	5.8815	5.94589
220.558	4.40323	5.13657	5.97275	5.69153	6.66824	7.26479	5.60974	6.4061	5.13412	5.7077	6.01822
221.4	4.44839	5.0853	6.02203	5.80475	6.67198	7.26074	5.89142	6.62506	5.05966	5.89874	5.98434
222.245	4.60709	5.06058	6.15601	5.89188	6.74324	7.19376	5.76218	6.58554	5.1915	5.72906	6.05164
223.094	4.72092	5.1384	5.99731	5.68817	6.71585	7.31247	5.64651	6.57639	5.02579	5.6749	6.03668
223.945	4.64432	5.00443	6.16104	5.83405	6.7028	7.35023	5.80917	6.47018	5.19028	5.6459	5.8699
224.8	4.5372	5.01053	6.01837	5.68527	6.6288	7.03331	5.73044	6.52725	5.05264	5.7402	5.96985
225.659	4.72305	5.15762	6.10687	5.7251	6.79665	7.23465	5.8197	6.52802	5.22598	5.72067	6.1377
226.52	4.53415	5.14267	6.11923	5.95673	6.54213	7.17041	5.63232	6.48911	5.09689	5.79163	6.0939
227.385	4.58115	5.17868	6.04858	5.71838	6.80473	7.04514	5.6778	6.51672	5.01602	5.86395	6.11389
228.253	4.73434	5.1741	5.96191	5.86426	6.66824	7.33147	5.61325	6.51978	5.09842	5.81604	5.99243
229.124	4.63486	5.0145	6.02219	5.82153	6.66878	7.15591	5.681	6.44592	5.10056	5.9082	5.91797
229.999	4.56833	5.14145	5.96649	5.7103	6.56395	7.26204	5.49988	6.63208	5.16983	5.82489	6.04263
230.877	4.6846	5.14114	6.06491	5.88165	6.80573	7.25601	5.59372	6.55853	5.09872	5.8252	6.12259
231.759	4.62692	5.14786	5.9668	5.84091	6.59981	7.20802	5.74173	6.49155	5.08072	5.82474	6.04935
232.643	4.7966	5.1268	6.05255	5.84473	6.70364	7.17392	5.65125	6.49063	5.07462	5.73227	5.93674
233.531	4.5723	5.09506	5.93796	5.98862	6.80084	7.24167	5.69824	6.58768	5.01144	5.80841	5.90881
234.423	4.53903	5.09384	5.93704	5.6543	6.69189	7.18994	5.6163	6.60461	5.12039	5.8876	5.97183
235.318	4.53751	5.19669	5.97473	5.69443	6.71783	7.4575	5.84091	6.50787	5.0856	5.90454	5.9729
236.216	4.72458	5.06332	6.06537	5.85373	6.8058	7.18483	5.74982	6.54694	5.07645	5.66742	6.03714
237.118	4.74228	5.10483	6.1293	5.90851	6.68777	7.26845	5.67688	6.66931	5.18875	5.69946	5.99716
238.023	4.70169	5.16312	6.01898	5.83496	6.76529	7.27375	5.70999	6.57074	5.18539	5.73349	5.92102
238.932	4.68613	5.19791	5.99228	5.78125	6.67671	7.342	5.82764	6.48865	5.10941	5.82001	6.08551
239.844	4.58694	5.00931	6.07422	5.72052	6.57654	7.20619	5.70236	6.46286	5.06668	5.79071	5.9375
240.759	4.68613	5.10727	5.93948	5.81375	6.82594	7.16766	5.71808	6.698	5.12375	5.77332	5.93384
241.678	4.73648	4.9733	6.02097	5.87845	6.66992	7.18124	5.76431	6.48422	4.96323	5.85159	5.90439
242.601	4.64493	5.13321	6.13953	5.70145	6.64406	7.23038	5.82169	6.64047	5.11215	5.83618	6.0498
243.527	4.67606	5.15274	5.95718	5.9523	6.57913	7.239	5.802	6.62598	5.15427	5.82428	5.89539
244.456	4.73618	5.14175	6.0701	5.83496	6.63445	7.22832	5.94757	6.37878	5.0087	5.92896	5.94101
245.389	4.65805	5.01114	6.00327	5.96085	6.72127	7.08855	5.81085	6.51215	5.09903	5.77728	5.86761
246.326	4.7081	5.18845	5.98984	5.86594	6.86356	7.09671	5.59479	6.42853	5.14267	5.68314	6.026
247.266	4.76517	5.31052	6.138	5.88074	6.71471	7.19131	5.82687	6.62735	5.0145	5.90393	6.17828
248.21	4.57443	5.23361	5.78415	5.84915	6.78436	7.27081	5.65094	6.55716	5.14328	5.84793	5.92117
249.158	4.68918	4.97421	6.31622	5.79468	6.65588	7.30759	5.70557	6.51688	5.11429	5.63629	5.78232
250.109	4.72061	5.14114	6.09665	5.99243	6.73637	7.23831	5.75455	6.59821	5.26199	5.78537	5.92026
251.063	4.70535	5.15213	6.00418	5.905	6.62376	7.2493	5.78217	6.53809	5.29984	5.87723	5.97412
252.021	4.66354	5.16403	6.05453	5.97809	6.75819	7.30446	5.70663	6.68854	5.08896	5.94604	6.04996
252.983	4.61349	5.15457	6.09299	5.8165	6.85783	7.05502	5.67795	6.58875	5.23331	5.69656	5.92819
253.949	4.64706	5.30045	5.98267	5.77179	6.77368	6.96384	5.67917	6.71021	5.07248	5.82428	6.01425
254.918	4.67026	5.26169	5.94421	5.9024	6.74637	7.24716	5.71564	6.38046	5.09689	5.81985	6.11053
255.891	4.74197	5.07339	6.01532	5.94131	6.92299	7.34283	5.67383	6.33881	5.13229	5.74875	6.1647
256.868	4.7084	5.09048	5.95383	5.96344	6.80229	7.3185	5.69153	6.60995	5.15335	5.77698	5.92957
257.848	4.71146	5.07614	6.07132	5.92499	6.76666	7.37942	5.59158	6.5332	5.21469	5.90546	6.03989
258.832	4.73648	5.06149	5.93811	5.90988	6.6758	7.2699	5.68192	6.49063	5.23483	5.69153	5.98129
259.82	4.66476	5.168	6.09573	6.026	6.79443	7.22385	5.82611	6.604	5.10757	5.70984	5.96725
260.812	4.88785	5.07706	6.0434	5.88562	6.93512	7.25029	5.72601	6.59698	5.24094	5.72662	5.98907
261.807	4.77921	4.9678	6.17264	5.84946	6.6375	7.31148	5.78934	6.66901	4.93393	5.79086	5.91507
262.806	4.76639	5.17441	6.12061	6.06964	6.78955	7.19524	5.93231	6.67221	5.20065	5.70526	6.02219
263.809	4.6965	5.18967	5.87692	5.9111	6.83403	7.25616	5.73914	6.52542	5.2681	5.76004	6.0379
264.816	4.78867	5.0383	6.18729	5.94391	6.7643	7.12364	5.76401	6.67068	5.23148	5.70251	6.08826
265.826	4.92935	5.17075	6.18942	5.96832	6.60492	7.37984	5.61844	6.47568	5.11185	5.76172	5.99594
266.841	4.79416	5.13657	6.01395	5.91507	6.80183	7.36092	5.8342	6.50894	5.08133	5.68207	5.95032
267.859	4.84695	5.43686	5.98679	5.95947	6.58157	7.29462	5.7695	6.70639	5.19577	5.69321	5.90637
268.881	4.6312	5.15671	6.06934	6.17706	6.78413	7.32422	5.77057	6.5567	5.24948	5.7843	5.97794
269.908	4.7258	5.17349	6.19675	5.80826	6.74271	7.37541	5.67566	6.5567	5.14236	5.80933	6.15601
270.938	4.76578	5.11246	5.95612	5.91537	6.8718	7.22412	5.8194	6.60568	5.16281	5.78613	6.17142
271.971	4.74808	5.13901	6.09482	6.05011	6.60454	7.28859	5.74753	6.59782	5.20706	5.71716	5.90347
273.009	4.88388	5.20157	6.17798	5.98068	6.7041	7.42767	5.70374	6.57852	5.11307	5.75989	5.90729
274.051	4.79202	5.26993	6.1647	5.92987	6.87027	7.27123	5.80048	6.6584	5.27481	5.7753	5.95016
275.097	4.82895	5.12589	6.05911	6.11588	6.90941	7.19734	5.69519	6.55159	5.1622	5.78339	5.91019
276.147	4.66751	5.14053	6.26816	6.05957	6.72935	7.39861	5.79391	6.58897	5.12833	5.68787	6.03882
277.2	4.82162	5.14969	6.00128	5.90988	6.78192	7.12032	5.88181	6.64207	5.06241	5.81909	5.87662
278.258	4.78195	5.33768	5.96237	5.94864	6.76247	7.16324	5.6604	6.61247	5.16891	5.90225	5.87677
279.32	4.87961	5.03891	6.13586	5.84229	6.69098	7.23534	5.80154	6.63185	5.15366	5.77133	5.89844
280.386	4.7673	5.08621	6.18805	6.05682	6.86714	7.17609	5.80109	6.80107	5.21133	5.63034	6.01578
281.456	4.83017	5.26352	6.11053	5.97214	6.76369	7.2802	5.74036	6.46133	5.08743	5.74158	5.99197
282.53	4.60678	5.07034	6.15402	6.05194	6.7186	7.36374	5.91843	6.62529	5.01297	5.8255	5.89722
283.608	4.93698	5.2446	6.10306	5.97733	6.71852	7.48493	5.81543	6.69037	5.13992	5.84305	6.16425
284.69	4.70016	5.31296	6.25839	5.93857	6.72028	7.18243	5.81619	6.60263	5.00778	5.76706	5.79681
285.776	4.88297	5.18753	6.17554	6.13708	6.88614	7.14302	5.58685	6.78604	5.27237	5.75012	6.02585
286.867	4.74869	5.29739	6.11328	5.96283	6.69891	7.25426	5.53558	6.51955	5.23331	5.80139	6.06812
287.961	4.79782	5.1387	6.16318	6.04401	6.7897	7.42474	5.88089	6.63177	5.1619	5.91949	5.97198
289.06	4.72946	5.05936	6.12503	6.04172	6.72073	7.31003	5.79086	6.55296	5.18784	5.82581	5.84702
290.163	4.77615	5.10452	6.01974	6.05331	6.81915	7.35664	5.73181	6.56067	5.18082	5.77026	6.16623
291.27	4.8143	5.20279	5.98343	5.91278	6.74377	7.11994	5.7637	6.63246	5.25497	5.70694	6.06506
292.382	4.74167	5.20828	6.20483	5.95657	6.97937	7.15343	5.63339	6.62743	5.26962	6.03409	5.93445
293.497	4.8735	5.2861	6.25397	5.99121	6.78444	7.21493	5.7489	6.71272	4.97604	5.91614	6.08002
294.617	4.80942	5.32272	6.0878	5.94818	6.6938	7.27741	5.98389	6.66321	5.20096	5.92224	6.01593
295.741	4.79691	5.38742	6.16241	6.14182	6.89423	7.41207	5.79712	6.69067	5.27359	5.6955	5.99457
296.869	4.89822	5.1976	6.32034	6.05316	6.71761	7.31503	5.88074	6.69952	5.08194	5.86502	6.09512
298.002	4.83871	5.22781	6.05301	5.81879	6.9577	7.24148	5.64346	6.57188	5.14023	5.71838	6.01242
299.139	4.80576	5.20187	6.11023	5.94757	6.68335	7.26261	5.97092	6.6832	5.16525	5.80231	5.7991
300.28	5.00443	5.08194	6.12915	6.10001	6.89064	7.28935	5.88333	6.64268	5.14969	5.81696	6.091
301.426	4.9971	5.18631	6.14914	5.99075	6.72226	7.24304	5.84244	6.53893	4.98764	5.76462	5.86197
302.576	4.92508	5.18967	6.02768	6.03943	6.78932	7.2422	5.89859	6.61346	5.18539	5.64407	6.09177
303.73	4.82468	5.30594	6.15921	6.05942	6.89293	7.39082	5.83939	6.61758	5.28976	5.80887	6.02112
304.889	4.99039	5.18082	6.13129	6.08093	6.77307	7.31373	5.94437	6.46149	5.30441	5.73944	6.04553
306.052	5.01785	5.38223	6.05591	6.02814	6.85448	7.32346	5.9639	6.68022	5.19516	5.90317	6.02844
307.22	4.93149	5.16708	6.02371	5.96069	6.70044	7.28722	5.97412	6.61232	5.22934	5.63995	6.15234
308.392	4.73923	5.19272	6.05148	6.00372	6.91605	7.14699	5.93842	6.76147	5.26749	5.83038	5.94193
309.569	4.7966	5.23575	6.10489	6.11786	6.77414	7.18796	5.89706	6.80336	5.35385	5.83221	6.14883
310.75	4.88876	5.20737	5.9903	5.89127	6.84708	7.27497	5.75363	6.59348	5.23178	5.52063	6.05072
311.935	4.87473	5.18112	6.21445	6.02188	6.98639	7.39357	5.73486	6.60408	5.20126	5.74371	6.03485
313.125	4.84085	5.22415	6.16043	6.13022	6.92116	7.30469	5.72495	6.68343	5.21835	6.00464	6.05499
314.32	4.90128	5.18326	6.12473	5.9903	6.82365	7.34131	5.93353	6.4653	5.26627	5.79315	6.10062
315.519	4.78195	5.03464	6.39954	6.05347	6.64688	7.029	5.73669	6.79657	5.14359	5.87265	6.11832
316.723	4.83109	5.21927	6.17355	5.77591	6.90697	7.31148	5.8371	6.6954	5.15182	5.728	6.1235
317.931	4.88754	5.15305	6.11206	6.15646	6.77673	7.33727	5.90714	6.63231	5.27878	5.71167	6.15967
319.144	4.81522	5.04288	6.28708	6.02448	7.02873	7.27463	5.81161	6.69632	5.2327	5.76492	6.0994
320.361	4.99924	5.19119	6.18454	5.98328	6.7218	7.27718	5.80475	6.57143	5.13443	5.93185	5.96497
321.583	4.79904	5.0325	6.17889	6.22986	7.04285	7.38865	5.72586	6.47301	5.29922	5.79544	6.00464
322.81	4.90433	5.22415	6.25961	5.93124	6.86218	7.1032	5.77728	6.60477	5.23697	5.82962	5.87646
324.042	4.96841	5.21011	6.19705	6.12686	7.00439	7.25468	5.88165	6.78581	5.21011	5.63156	6.03546
325.278	4.87167	5.37003	6.11206	6.02402	6.91444	7.28168	5.76721	6.53969	5.15182	5.83206	5.96344
326.519	5.02579	5.13626	6.22726	6.11435	6.78612	7.22984	5.85876	6.77734	5.2092	5.85876	6.05865
327.764	4.96414	5.37216	6.16745	6.19003	6.65421	7.24209	5.84839	6.7778	5.21805	5.89172	5.98511
329.014	4.86038	5.24582	6.18942	6.19644	6.99562	7.42897	5.67719	6.71181	5.15793	5.66422	6.11847
330.269	4.95407	5.35812	6.19904	6.12	7.00432	7.2031	5.89798	6.59409	5.09232	5.80994	5.90408
331.529	4.98917	5.14999	6.2233	6.08582	7.10808	7.38525	5.85785	6.75583	5.17563	5.87616	5.90881
332.794	4.91531	5.22873	6.28876	6.09283	6.87187	7.34142	5.90714	6.6906	5.22385	5.80383	6.03317
334.063	4.99191	5.23361	6.26862	6.15494	6.98753	7.30682	5.92758	6.73935	5.22446	5.82642	5.97885
335.338	4.92386	5.21347	6.34338	6.15387	6.70563	7.22717	5.75195	6.62895	5.24796	5.73227	6.00922
336.617	4.93851	5.31113	6.24619	6.27213	6.88789	7.37164	5.91766	6.61446	5.26199	5.8638	6.07742
337.901	4.85153	5.36423	6.20636	6.08902	6.8425	7.41974	5.82596	6.60599	5.12527	5.8786	5.97412
339.19	4.97849	5.25009	6.09909	6.28052	6.95107	7.45998	5.84732	6.68442	5.05051	5.82947	5.97107
340.484	4.96506	5.27145	6.20361	5.96024	6.96983	7.25616	5.80444	6.75545	5.17715	6.01303	5.94604
341.782	4.98184	5.22141	6.20422	6.0379	6.89201	7.09534	5.70801	6.48071	5.25833	5.71716	5.96252
343.086	4.87686	5.21072	6.24496	6.0759	7.02911	7.37598	5.80505	6.53687	5.31418	5.71411	5.92484
344.395	5.06058	5.28976	6.09161	6.20544	6.95763	7.27673	5.82565	6.59935	5.1976	5.74951	6.22757
345.708	5.06485	5.25955	6.16898	6.04858	6.86348	7.3267	5.784	6.74026	5.32425	5.9668	6.08246
347.027	4.96292	5.25192	6.2616	6.16302	6.90125	7.24579	5.64865	6.74042	5.20035	5.86456	5.7959
348.351	4.95682	5.31174	6.37375	6.07178	6.75407	7.37495	5.8461	6.7289	5.07645	5.858	6.10886
349.679	4.92935	5.33249	6.21307	6.15707	6.8042	7.40993	5.90073	6.57631	5.1033	5.87128	6.04004
351.013	5.02701	5.36362	6.3533	6.30966	6.69182	7.21024	5.81207	6.61156	5.15945	5.75012	5.97733
352.352	5.10269	5.10178	6.34338	6.14014	6.80832	7.35672	5.87402	6.76804	5.12344	5.80246	5.93719
353.696	4.92691	5.25558	6.08841	5.98526	6.75865	7.22481	5.94498	6.71326	5.23727	5.78491	6.12732
355.045	4.9678	5.29068	6.20392	6.13159	6.77208	7.45316	5.80078	6.76262	5.19547	5.85983	5.97687
356.399	5.15427	5.09171	6.3295	6.3176	6.85211	7.28867	5.82382	6.72272	5.11795	5.82748	5.93063
357.758	5.02396	5.3096	6.15952	6.15097	6.97166	7.45159	5.82031	6.70761	5.03769	5.87158	6.10413
359.123	4.85001	5.25528	6.15097	6.09116	6.88927	7.53376	5.90958	6.70296	5.1683	5.77148	6.00143
360.493	5.11307	5.20004	6.23367	6.15433	6.86684	7.3904	5.8403	6.61469	5.36087	5.74249	5.99182
361.867	4.9263	5.1857	6.17859	6.04691	6.9371	7.39456	5.98709	6.67885	5.17624	5.68161	5.97672
363.248	4.92508	5.345	6.3353	6.17172	6.92093	7.34062	5.84244	6.68861	5.19394	5.70038	5.96893
364.633	5.01175	5.28488	6.31424	6.19202	6.98189	7.45872	6.08292	6.88698	5.02182	5.8493	6.08551
366.024	4.9614	5.26871	6.20819	6.06705	6.94641	7.26593	5.93094	6.59782	5.3093	5.76248	6.14899
367.42	4.98764	5.17441	6.16211	6.2468	7.07664	7.24522	5.73456	6.58669	5.18753	5.90256	5.9285
368.821	5.08286	5.46951	6.41006	6.19156	6.89331	7.30785	6.00311	6.76208	5.23727	5.95154	6.10947
370.228	5.08652	5.37918	6.2291	6.21429	6.81938	7.17018	5.98984	6.62575	5.34103	5.87601	5.93628
371.64	4.97726	5.27054	6.16623	6.16165	7.00325	7.36263	5.83847	6.60721	5.11398	5.80505	5.98892
373.057	4.98856	5.36697	6.32813	5.9671	6.90147	7.46532	5.85571	6.89468	5.1152	5.88516	6.03363
374.48	4.9617	5.40176	6.17065	6.20773	7.03171	7.48016	6.03119	6.66954	5.02121	5.70465	6.09055
375.908	5.18539	5.19241	6.29837	6.15631	6.93703	7.3864	6.01517	6.61774	5.14572	5.78674	5.85983
377.342	5.08591	5.38437	6.22635	6.21277	7.01797	7.41764	5.99289	6.76453	5.30228	5.7518	5.86044
378.781	5.09384	5.18417	6.21902	6.19019	6.78085	7.40784	5.92255	6.57448	5.29037	5.9407	6.06598
380.225	5.02335	5.21927	6.26831	6.185	6.74637	7.29248	5.86456	6.66321	5.13596	5.8609	5.99197
381.675	5.03708	5.35477	6.43417	6.2883	6.94626	7.34531	5.98068	6.81648	5.26443	5.81192	5.98618
383.131	5.12405	5.20767	6.19766	6.15494	6.94908	7.34631	6.1203	6.66183	5.23148	5.87448	6.00006
384.592	4.99832	5.46188	6.1647	6.09695	6.83464	7.42592	5.97641	6.73523	5.09048	5.9375	6.00128
386.059	5.05508	5.36697	6.17981	6.24146	6.94984	7.24651	6.03333	6.6172	5.26138	5.8931	6.1615
387.531	5.08469	5.22141	6.40091	6.06674	6.99402	7.34413	5.93536	6.81969	5.1796	5.80566	6.12061
389.009	5.2919	5.38467	6.1853	6.36887	6.95053	7.39105	5.81039	6.53831	5.32455	5.80704	6.03333
390.492	4.93362	5.34042	6.2471	6.10275	7.1209	7.29164	6.01456	6.92543	5.24643	5.96176	5.99304
391.982	4.98581	5.19211	6.03912	6.24512	6.83868	7.39952	5.94269	6.85593	5.19424	5.9935	5.98572
393.476	5.11948	5.33157	6.30356	6.0704	7.02858	7.42874	6.03851	6.75789	5.37827	5.79895	6.06049
394.977	5.04745	5.36118	6.31775	6.16974	6.85951	7.1529	5.99869	6.73935	5.2504	5.93079	5.96848
396.483	4.90585	5.39139	6.32233	6.19858	6.97342	7.28161	5.88364	6.8438	5.168	5.79926	5.86426
397.995	5.01938	5.16281	6.30463	6.01395	6.96686	7.42374	5.9996	6.75941	5.14938	5.84686	6.03729
399.513	5.1799	5.36789	6.08795	6.25061	7.04155	7.3061	5.98434	6.74835	5.17288	5.91843	6.06125
401.036	5.01633	5.24551	6.32767	6.32111	6.9075	7.32323	5.97198	6.60637	5.28732	5.86807	5.89798
402.566	5.03769	5.26901	6.31424	6.22864	6.97174	7.31995	5.95306	6.79176	5.09933	5.85403	6.03897
404.101	5.13107	5.40665	6.37375	6.3414	6.93459	7.51232	5.85526	6.69441	5.22324	5.8519	6.00571
405.642	4.98672	5.31601	6.46286	6.31775	6.94839	7.22191	5.7637	6.77292	5.20096	5.75455	6.11465
407.189	4.99924	5.28732	6.19934	6.19339	6.87271	7.54421	5.74478	6.62888	5.37277	5.91125	6.1496
408.741	5.06302	5.24948	6.32477	6.31668	6.97433	7.29809	6.08398	6.59721	5.2507	6.06186	6.00021
410.3	4.92599	5.18051	6.3887	6.21826	7.02454	7.56874	6.01227	6.65489	5.31296	5.84793	5.99304
411.864	5.26169	5.25345	6.34644	6.34521	6.83167	7.49512	6.01074	6.66084	5.20554	5.77942	6.01089
413.435	5.11856	5.22507	6.34445	6.20224	7.18552	7.51099	6.07513	6.83884	5.17624	5.77957	6.11526
415.012	4.9614	5.19943	6.25977	6.26068	6.94939	7.41314	6.01242	6.9619	5.27267	5.84473	6.1319
416.594	5.04837	5.32455	6.2294	6.26465	6.92566	7.33356	5.87418	6.76048	5.09232	5.74249	6.04385
418.183	5.05539	5.26932	6.33682	6.22131	7.03995	7.43313	6.00418	6.7997	5.11612	5.73776	6.0318
419.777	5.01938	5.29251	6.20514	6.26434	6.9043	7.32445	5.98206	6.82274	5.22537	5.81863	6.05087
421.378	5.03372	5.27634	6.30356	6.26312	7.12303	7.49683	5.86975	6.70685	5.16037	5.76172	6.05225
422.985	5.18234	5.25345	6.29211	6.22253	6.98166	7.42668	6.07178	6.88354	5.38345	5.77835	6.19095
424.597	4.98581	5.32791	6.22818	6.15356	6.89598	7.40772	5.99228	6.7186	5.20889	5.91858	6.08627
426.216	5.02121	5.39108	6.32675	6.2291	7.06245	7.43919	6.08078	6.8119	5.29587	5.81696	6.1145
427.842	5.10727	5.33188	6.29074	6.38779	6.90224	7.36927	6.01105	6.72615	5.13229	5.71732	6.01837
429.473	5.14481	5.34592	6.30676	6.25717	7.19353	7.3587	5.96695	6.90063	5.186	5.89554	5.9584
431.111	5.08835	5.3743	6.29486	6.3649	7.01286	7.33231	5.88501	6.69418	5.23788	5.74341	5.95062
432.754	5.11703	5.36514	6.21826	6.32904	6.97899	7.43286	5.85968	6.91231	5.3627	5.78232	6.10443
434.404	5.09354	5.50705	6.15005	6.26953	6.87584	7.30797	5.88211	6.61293	5.15945	5.85098	6.06155
436.061	5.10452	5.42221	6.32248	6.47736	6.82816	7.37377	6.09955	6.74911	5.21957	5.80597	6.12473
437.724	5.04349	5.33951	6.19202	6.36765	7.23572	7.57286	6.04828	6.8	5.30197	5.79407	5.98633
439.393	5.11642	5.34988	6.34766	6.19995	6.82442	7.49893	6.05072	6.71684	5.15762	5.91248	6.16013
441.068	4.99802	5.33035	6.28128	6.19873	7.19002	7.56165	5.99884	6.75537	5.40176	5.81833	5.88913
442.75	4.99496	5.38284	6.41663	6.1441	7.00043	7.39395	5.97305	6.78009	5.17227	5.86853	6.17279
444.438	5.08682	5.48325	6.40091	6.15112	7.04529	7.52132	5.95856	6.79535	5.31296	5.90134	5.94955
446.132	5.12131	5.44174	6.18576	6.29776	6.96732	7.43626	5.99686	6.86722	5.35995	5.84839	6.16577
447.833	5.21713	5.38864	6.13388	6.18195	6.79604	7.35069	5.98083	6.7437	5.34439	5.78064	6.09192
449.541	5.22629	5.31204	6.24771	6.20987	6.93214	7.58831	6.01044	6.85379	5.27542	5.59448	6.10901
451.255	5.25223	5.37277	6.4827	6.12488	7.01736	7.45792	5.94818	6.84196	5.17899	5.70496	6.04004
452.975	5.20279	5.43503	6.23932	6.2149	6.90277	7.6231	5.98572	6.7511	5.30258	5.83084	5.98511
454.702	5.12894	5.2919	6.26511	6.25534	7.11533	7.38377	6.14731	6.90468	5.41092	5.70236	6.08017
456.436	5.13229	5.42831	6.38657	6.27396	6.9458	7.2662	6.1496	6.68663	5.24124	5.91156	6.02463
458.176	5.14755	5.35324	6.26801	6.32858	6.86363	7.43176	5.98938	6.69456	5.28763	5.8371	6.08414
459.923	5.20309	5.47684	6.31348	6.38901	7.00974	7.24606	5.89371	6.85097	5.27023	5.99167	6.11359
461.677	5.29465	5.32578	6.4415	6.48895	6.72058	7.31075	6.026	6.866	5.32944	5.69382	5.88867
463.437	5.08194	5.4689	6.52252	6.30508	6.88164	7.49493	6.01929	6.72348	5.20279	5.86761	6.19598
465.204	5.27573	5.49149	6.18576	6.31577	6.96526	7.31644	5.98602	6.61705	5.23575	5.80887	6.08994
466.977	5.31815	5.27908	6.27045	6.38733	6.89445	7.50111	5.8728	6.89537	5.15427	6.00754	6.14243
468.758	5.19669	5.39322	6.34018	6.36002	6.86638	7.45304	5.99304	6.86035	5.3511	5.85052	5.99472
470.545	5.27695	5.48569	6.32446	6.02829	6.91742	7.67998	6.147	6.78459	5.15701	5.89691	6.129
472.339	5.01755	5.27786	6.38229	6.37268	6.95953	7.46475	6.03287	6.7482	5.26932	5.95688	5.96527
474.14	5.18204	5.41306	6.28326	6.35391	7.01668	7.53563	6.16409	6.73302	5.27512	5.87891	6.11694
475.947	5.24399	5.23575	6.26297	6.28616	7.13318	7.48898	6.16913	6.78207	5.18967	6.00174	6.12915
477.762	5.36728	5.39078	6.29669	6.33591	6.95381	7.42577	6.2262	6.88042	5.23178	5.90042	6.13571
479.583	5.24765	5.5159	6.38062	6.24786	6.9828	7.37633	5.91675	6.83945	5.23148	5.81085	6.21658
481.412	5.08682	5.44388	6.18301	6.23825	7.08054	7.39944	6.15891	6.85265	5.38254	5.95474	6.04691
483.247	5.2977	5.46432	6.21506	6.34674	7.11502	7.42802	5.91141	6.81618	5.24338	5.85632	6.026
485.089	5.16647	5.42984	6.26175	6.41785	6.98578	7.48978	6.09833	6.63002	5.30655	5.77469	6.09344
486.939	5.13657	5.32913	6.43539	6.38626	6.96648	7.35043	6.11603	6.98647	5.17349	5.80124	6.12442
488.795	5.35477	5.46494	6.39038	6.41418	7.15706	7.64908	6.08551	6.93764	5.31448	5.88715	6.12671
490.659	5.17349	5.43686	6.44562	6.29959	7.117	7.22225	5.86685	6.77261	5.27786	5.8316	5.98389
492.529	5.37216	5.36728	6.4061	6.33377	6.91772	7.39719	6.11053	6.76163	5.31479	5.84549	6.13205
494.407	5.34897	5.4805	6.25305	6.45554	7.04323	7.21806	6.06781	6.94595	5.34317	5.91919	6.09039
496.292	5.2034	5.35172	6.36719	6.35696	7.06902	7.4337	6.1525	6.84242	5.27298	5.68588	6.13647
498.184	5.26535	5.43961	6.49567	6.52451	6.96686	7.34829	6.04874	6.86943	5.33707	5.99731	5.88348
500.083	5.14938	5.40268	6.40442	6.20621	7.04376	7.51423	6.06979	6.77299	5.31876	5.73425	6.14944
501.989	5.11612	5.35904	6.39359	6.42853	7.03262	7.45544	6.09756	6.80923	5.33798	5.81039	6.06491
503.903	5.28183	5.42923	6.45508	6.11908	7.13539	7.51167	6.0173	6.83945	5.3627	5.71762	5.97534
505.824	5.23483	5.27573	6.36826	6.40503	7.13814	7.46105	6.10641	6.75812	5.28397	5.83435	6.0231
507.752	5.31601	5.4808	6.44272	6.36749	7.08649	7.69428	6.05759	6.68762	5.22141	5.87875	6.0495
509.688	5.33981	5.36758	6.51169	6.31714	7.03583	7.27539	6.03271	6.87431	5.32394	5.82901	5.89844
511.631	5.19547	5.38345	6.30478	6.46439	6.96167	7.61757	6.00479	6.68053	5.30289	5.91995	6.15997
513.581	5.39688	5.35141	6.32675	6.29776	6.99203	7.39883	6.05392	6.85226	5.44296	6.0083	6.03363
515.539	5.31448	5.40085	6.51382	6.32126	7.19177	7.45705	6.24725	6.99669	5.3273	5.8374	6.01959
517.505	5.29312	5.39627	6.42914	6.2648	7.11288	7.42744	6.08627	6.96548	5.3688	5.90851	6.04568
519.477	5.2565	5.42404	6.22437	6.43646	6.98639	7.47734	6.14334	6.69586	5.3447	5.75134	6.03287
521.458	5.23544	5.51346	6.40244	6.29639	6.87744	7.64416	6.10016	6.88362	5.42068	5.82977	6.1264
523.445	5.2504	5.33524	6.5567	6.37207	7.02316	7.36935	6.12183	6.78963	5.3093	6.10504	5.99762
525.441	5.30746	5.43137	6.37878	6.42242	6.91826	7.3122	6.09909	7.03133	5.20187	6.0936	6.15692
527.444	5.11002	5.31845	6.37848	6.47339	7.03354	7.34604	6.18912	6.92848	5.4866	5.93307	6.10046
529.455	5.31967	5.27542	6.38336	6.34613	7.09282	7.4131	6.0495	6.98769	5.3093	5.94894	6.12778
531.473	5.18814	5.46738	6.45508	6.18851	6.87279	7.40116	6.0083	6.97159	5.38406	5.68619	6.06323
533.499	5.19058	5.57907	6.39236	6.27945	6.93832	7.43343	5.96298	6.80595	5.20859	5.88181	6.03256
535.532	5.28946	5.3981	6.418	6.27411	7.02423	7.43217	6.02432	6.88881	5.21744	5.85159	6.03119
537.574	5.21683	5.50522	6.37558	6.44623	6.99295	7.43988	6.17004	6.67488	5.39352	5.83817	5.9053
539.623	5.19547	5.37369	6.31271	6.32935	7.06375	7.47543	6.08124	6.80672	5.42038	5.84091	6.09375
541.68	5.2504	5.3688	6.40335	6.53748	7.117	7.34371	6.05667	6.94763	5.27542	5.93445	6.03577
543.745	5.26596	5.36942	6.45035	6.30402	7.09259	7.55745	6.13892	6.91872	5.41428	5.85022	6.00052
545.818	5.22354	5.32974	6.37207	6.41037	7.07619	7.47433	6.05438	6.81915	5.29404	5.9462	6.02417
547.898	5.22293	5.45456	6.40915	6.25809	7.00668	7.41463	6.19736	6.96915	5.0798	5.88974	6.13068
549.987	5.34348	5.34988	6.5712	6.32736	6.96945	7.55474	6.02921	6.89339	5.34622	5.91141	6.12427
552.083	5.20615	5.40726	6.41708	6.3884	7.03835	7.51507	6.30951	6.82602	5.3212	5.74188	6.09634
554.188	5.29892	5.54459	6.20941	6.34888	7.00073	7.3085	6.17249	6.82098	5.25192	5.8139	6.04431
556.3	5.30197	5.54428	6.43936	6.42075	7.02065	7.50393	6.26923	6.94405	5.34409	5.93124	6.04065
558.42	5.28	5.44388	6.3559	6.27701	6.86188	7.37965	6.10489	7.13745	5.46616	5.83344	6.18607
560.549	5.18478	5.43716	6.27258	6.25061	6.95679	7.33795	6.12808	6.86546	5.3331	5.81268	6.08566
562.686	5.36545	5.38254	6.48682	6.45233	7.05124	7.43763	6.17294	6.89468	5.32791	5.90317	5.98679
564.831	5.35904	5.41336	6.4006	6.60736	7.01088	7.50652	6.28128	7.03003	5.31387	5.77881	6.13007
566.984	5.30869	5.47379	6.27213	6.30447	6.90308	7.53872	6.10168	6.88995	5.27878	6.06842	6.12427
569.145	5.41885	5.44174	6.29639	6.53183	6.99249	7.416	6.23871	6.98959	5.33157	6.03668	6.16913
571.314	5.45151	5.45486	6.35834	6.45294	6.88751	7.54658	6.06171	6.8322	5.29312	5.92926	6.06903
573.492	5.36118	5.2684	6.51688	6.42868	7.05765	7.41444	6.14548	6.96152	5.41061	5.94482	6.0556
575.678	5.29892	5.55801	6.40198	6.49689	7.2834	7.44534	6.16058	6.80649	5.36575	5.91248	5.92758
577.872	5.30106	5.3093	6.23428	6.40915	6.97746	7.36877	6.07025	6.93687	5.31448	5.89844	6.04202
580.075	5.46036	5.24551	6.44424	6.46484	6.87744	7.41219	6.25366	6.80946	5.22934	5.96161	6.11313
582.286	5.48752	5.5928	6.31317	6.21597	6.98631	7.44064	6.15768	7.0507	5.13901	6.05881	6.07697
584.505	5.31723	5.41672	6.45782	6.42838	7.18529	7.2831	6.1586	6.90559	5.49942	5.87082	5.99548
586.733	5.33401	5.43472	6.44791	6.46103	7.01576	7.52296	6.18164	6.85036	5.33524	5.98145	6.01212
588.969	5.27603	5.39291	6.32339	6.42578	6.98776	7.26803	6.29303	7.0948	5.2507	5.85266	6.1441
591.214	5.24124	5.41702	6.46667	6.40579	6.81023	7.42523	6.20789	6.81732	5.25803	6.05103	6.02585
593.468	5.33432	5.45364	6.42654	6.50742	7.15088	7.48257	6.21445	6.89491	5.25833	6.1145	6.07086
595.73	5.46494	5.42313	6.48621	6.48956	7.05322	7.54467	6.04141	6.94336	5.28854	5.93002	6.14655
598	5.31479	5.39474	6.40182	6.31714	7.08733	7.65518	6.13083	6.88141	5.34561	5.8078	6.07239
600.28	5.35965	5.6694	6.38214	6.40823	7.04773	7.37125	6.18988	7.1492	5.36606	5.86319	5.98846
602.568	5.25314	5.52719	6.46866	6.50681	7.20787	7.51495	6.13266	7.11304	5.21164	5.93246	6.01898
604.864	5.43686	5.42221	6.44211	6.54083	6.97731	7.4506	6.22864	6.91589	5.35263	5.90225	6.24985
607.17	5.32211	5.38742	6.35742	6.42929	7.03957	7.52991	6.18454	6.91063	5.27725	5.88394	6.15051
609.484	5.26779	5.48203	6.42029	6.43906	7.25266	7.25056	6.08429	7.06947	5.34439	5.97198	6.01608
611.807	5.33432	5.58426	6.46271	6.48819	7.1714	7.38617	6.20056	7.05765	5.28763	5.87845	6.11038
614.139	5.56107	5.33005	6.31012	6.34094	7.04384	7.45861	6.24176	6.89308	5.23788	5.82962	6.13785
616.479	5.33066	5.47836	6.48499	6.50604	7.01683	7.42146	6.10275	6.89812	5.23514	5.94391	6.10092
618.829	5.18478	5.59128	6.44196	6.42288	7.10648	7.47185	6.07132	6.92406	5.13779	5.95947	6.09894
621.188	5.43198	5.4808	6.25488	6.37192	7.16919	7.27161	6.23322	6.98746	5.37155	5.91721	5.98068
623.555	5.27969	5.34561	6.33316	6.43265	7.10335	7.35813	6.40472	7.03568	5.45578	5.9935	6.09558
625.932	5.53116	5.43991	6.45599	6.52161	6.90498	7.4358	6.24527	6.92253	5.34348	5.99243	6.16287
628.318	5.44174	5.35538	6.44394	6.21521	7.06253	7.60563	6.35864	6.87714	5.25284	5.9906	6.12106
630.712	5.36942	5.5632	6.22726	6.46454	7.17674	7.28741	6.30432	6.98036	5.4213	5.99716	6.10687
633.116	5.4866	5.40665	6.55396	6.45554	7.0414	7.5074	6.36749	7.0047	5.27634	5.94376	6.02264
635.529	5.56778	5.48141	6.41815	6.45935	7.04575	7.41081	6.27792	6.91132	5.28427	5.867	5.99045
637.951	5.42282	5.56412	6.45676	6.30142	6.99059	7.46117	6.31989	7.19566	5.31845	5.8551	5.96878
640.383	5.42587	5.52444	6.37192	6.35544	7.06886	7.48219	6.2442	6.90132	5.11948	5.95581	6.08978
642.823	5.35934	5.45151	6.46881	6.48132	7.01805	7.50633	6.34491	7.19139	5.23941	5.80582	6.01837
645.273	5.48965	5.46524	6.57791	6.71692	7.15942	7.48024	6.27899	6.94153	5.18448	5.9227	6.17004
647.733	5.41641	5.44754	6.49734	6.41342	7.15363	7.48814	6.26511	7.0137	5.36179	5.80612	6.03821
650.201	5.34653	5.44724	6.41754	6.35208	7.08916	7.5174	6.12671	7.17331	5.45609	5.98312	6.02798
652.679	5.34164	5.45975	6.35284	6.49475	7.14905	7.48268	6.36887	7.07703	5.35873	5.90332	5.97565
655.167	5.48752	5.51071	6.41998	6.57944	7.05704	7.31152	6.33499	6.96434	5.48416	5.88989	6.08704
657.664	5.47318	5.42496	6.4119	6.60049	7.19368	7.49046	6.35208	6.99059	5.29312	5.87357	6.03302
660.17	5.4454	5.5513	6.44531	6.53778	7.2094	7.3951	6.30112	7.01462	5.34378	5.9462	6.20529
662.686	5.43808	5.39017	6.48254	6.66611	7.15874	7.59773	6.26022	6.85905	5.45303	5.8699	6.13983
665.212	5.48172	5.5397	6.55273	6.41632	7.11555	7.48966	6.18301	7.05063	5.19974	6.03653	6.03653
667.747	5.43472	5.44357	6.35712	6.28159	7.07024	7.56548	6.33972	6.97556	5.41946	5.81573	6.10291
670.292	5.47501	5.52353	6.48499	6.43555	6.94885	7.36809	6.24832	6.9445	5.31631	5.79712	6.12869
672.846	5.42282	5.42862	6.47766	6.56921	7.02606	7.62802	6.25122	6.93878	5.39505	5.89478	6.05011
675.411	5.64377	5.38681	6.39069	6.31195	6.97929	7.48524	6.32004	7.0562	5.26596	5.85037	6.19598
677.985	5.5159	5.47684	6.28922	6.45264	7.19429	7.45007	6.28189	6.94771	5.20859	5.80078	6.14777
680.568	5.47134	5.49942	6.48911	6.5683	7.14462	7.71069	6.22665	6.94084	5.33707	5.87158	6.06583
683.162	5.55496	5.39139	6.34201	6.6272	7.29317	7.6593	6.21704	7.11082	5.24033	5.88074	6.27838
685.766	5.45456	5.41428	6.47125	6.77612	7.18887	7.37892	6.36581	6.9458	5.39505	5.8847	6.07117
688.379	5.44144	5.53024	6.54602	6.58951	7.03278	7.54368	6.41113	7.18216	5.45578	5.78537	6.12732
691.003	5.55771	5.44296	6.61377	6.67206	7.13234	7.45567	6.3559	6.7292	5.43594	5.91202	6.04736
693.636	5.504	5.62454	6.48117	6.41052	7.10815	7.30923	6.39725	7.06833	5.38925	5.86029	6.05865
696.279	5.40176	5.53024	6.52115	6.74088	7.15775	7.46162	6.37344	6.95236	5.38223	5.86426	6.09741
698.933	5.4393	5.52353	6.44287	6.52237	7.21024	7.27856	6.02936	7.1521	5.27481	5.85724	6.08154
701.596	5.38193	5.61844	6.57578	6.30127	7.26128	7.50351	6.33392	6.86234	5.4631	5.77972	6.13205
704.27	5.56229	5.56656	6.45233	6.53976	7.20161	7.55783	6.22635	7.00211	5.49393	5.73914	6.15662
706.954	5.37857	5.43594	6.32843	6.57913	7.15042	7.62421	6.48636	7.08221	5.1918	5.84396	6.06766
709.648	5.48569	5.6749	6.42914	6.45355	7.13196	7.59899	6.18851	7.01088	5.43655	5.95398	5.98221
712.353	5.37796	5.44754	6.57303	6.47919	7.0932	7.59823	6.41144	7.07695	5.22842	5.90866	5.98923
715.067	5.34103	5.41794	6.51978	6.60431	6.97411	7.60941	6.39206	6.89026	5.46738	6.00037	6.11465
717.792	5.51712	5.4512	6.50467	6.51962	7.06314	7.55352	6.36688	7.03491	5.27267	5.88333	6.19736
720.528	5.33401	5.51071	6.42578	6.61819	7.11426	7.54883	6.38123	6.99013	5.33707	5.94376	6.13083
723.274	5.55405	5.58517	6.45126	6.60309	7.07596	7.53841	6.1998	7.0211	5.48477	5.9407	5.93964
726.03	5.37491	5.60013	6.51917	6.44257	6.99631	7.51842	6.33102	6.99921	5.32974	5.82214	5.97229
728.797	5.60349	5.66849	6.39145	6.57272	7.17926	7.51076	6.36871	7.02332	5.53665	5.77744	6.07376
731.574	5.5217	5.62119	6.59927	6.48026	7.15347	7.73506	6.39359	7.12898	5.38254	5.87479	6.08597
734.362	5.62546	5.46524	6.54755	6.38046	7.18231	7.45625	6.40411	6.98524	5.33432	6.00891	5.91125
737.16	5.44022	5.53238	6.5036	6.50436	7.23412	7.40799	6.32492	7.1434	5.39413	5.95154	6.12396
739.97	5.52567	5.52261	6.27213	6.68671	7.18933	7.30721	6.27655	6.77841	5.4924	5.96436	6.22177
742.789	5.46066	5.4982	6.46072	6.76102	7.15683	7.44457	6.32614	7.19238	5.3038	5.93872	6.16592
745.62	5.61325	5.5867	6.43829	6.55548	7.02705	7.60529	6.27075	7.01553	5.38895	5.94437	6.21338
748.461	5.48721	5.53574	6.57715	6.59683	7.05078	7.65015	6.46622	7.02972	5.41641	5.88913	6.09665
751.314	5.4805	5.6459	6.45874	6.53152	7.07123	7.44102	6.47537	7.16461	5.28366	5.86014	6.25732
754.177	5.31296	5.53513	6.51901	6.61728	7.05971	7.37415	6.38397	7.1743	5.33127	5.96619	6.03271
757.051	5.43106	5.5043	6.46408	6.62888	7.28706	7.73003	6.34933	6.89911	5.3215	5.73776	6.15952
759.935	5.37491	5.53391	6.34369	6.65741	7.03407	7.58259	6.22742	7.10258	5.45639	5.96436	6.11435
762.831	5.56839	5.62759	6.63651	6.53824	7.14981	7.59228	6.38687	7.16682	5.55435	6.00449	6.19949
765.738	5.54062	5.5394	6.52298	6.56693	7.32552	7.61227	6.29272	7.03163	5.45853	5.80963	5.96664
768.656	5.3627	5.4628	6.55624	6.50528	7.22466	7.56149	6.36658	6.91231	5.36209	5.95932	5.98892
771.585	5.47348	5.64407	6.51855	6.40656	7.16492	7.76505	6.33392	7.04399	5.39566	6.07361	5.99075
774.526	5.41702	5.56808	6.6774	6.52222	7.15714	7.50439	6.43753	7.17407	5.49973	5.98129	6.21857
777.477	5.63736	5.40298	6.46591	6.46393	7.11151	7.5412	6.46042	7.09366	5.37704	5.93414	6.09253
780.44	5.56839	5.42343	6.61026	6.4743	6.94481	7.29321	6.43539	7.03766	5.44968	5.93506	5.94604
783.414	5.52658	5.37247	6.47446	6.48285	7.12257	7.39075	6.32187	7.16438	5.30472	5.88638	6.19812
786.399	5.59433	5.63644	6.46332	6.67252	7.01393	7.5713	6.53275	7.04262	5.49088	5.89417	6.11328
789.395	5.61813	5.54276	6.49559	6.58279	7.02705	7.4947	6.40854	6.94519	5.40543	5.94879	5.98373
792.404	5.60898	5.60318	6.40251	6.50551	7.17773	7.71332	6.43066	7.07726	5.54703	5.91324	6.05621
795.423	5.61935	5.54398	6.51512	6.64009	7.16026	7.57286	6.41495	6.99883	5.4158	6.01913	5.97565
798.454	5.38376	5.47318	6.53305	6.5773	7.12311	7.52316	6.31729	7.02209	5.40573	5.94238	6.00082
801.497	5.62027	5.50827	6.44249	6.31386	7.17064	7.52377	6.3205	7.06467	5.46249	5.9491	6.21262
804.551	5.5278	5.46738	6.48491	6.76849	7.14348	7.57568	6.30585	7.07466	5.45639	5.94406	6.04309
807.616	5.48264	5.51315	6.62918	6.47896	7.06863	7.6162	6.30249	7.17384	5.35721	5.66986	6.02722
810.694	5.616	5.6572	6.53206	6.51215	7.10495	7.57694	6.52695	7.07108	5.45334	5.97351	5.93307
813.783	5.55466	5.56381	6.40953	6.46866	7.03209	7.49405	6.46759	7.18956	5.37094	5.81665	6.00235
816.884	5.47165	5.68283	6.54724	6.40198	7.03957	7.60784	6.4801	7.21413	5.51895	5.83267	6.03714
819.997	5.52994	5.51773	6.53564	6.51855	7.22221	7.48806	6.35422	7.05124	5.38956	5.9079	6.05225
823.121	5.56992	5.44937	6.62926	6.53839	7.16446	7.39101	6.39984	7.32147	5.3038	5.89569	6.23047
826.258	5.51804	5.51987	6.49727	6.49704	7.2847	7.65701	6.34583	7.15935	5.31998	5.99258	6.24588
829.406	5.57388	5.52109	6.59897	6.51756	7.1637	7.47036	6.4415	7.08565	5.28122	5.93552	5.98297
832.567	5.57419	5.56992	6.52946	6.64818	7.12288	7.57792	6.51749	7.22977	5.47531	6.12762	5.88562
835.739	5.4567	5.5687	6.54457	6.52756	7.17827	7.5235	6.30615	7.09373	5.57083	6.01624	6.18027
838.923	5.53909	5.56839	6.56921	6.71143	7.15073	7.61856	6.36246	7.33505	5.38162	6.05911	6.19156
842.12	5.63156	5.67825	6.58447	6.60179	7.33551	7.31861	6.39145	7.08191	5.47897	5.91965	6.01105
845.329	5.77194	5.5101	6.42685	6.57623	7.08664	7.47776	6.4743	7.00386	5.35019	5.98709	6.15128
848.55	5.63156	5.60898	6.58623	6.55029	7.2139	7.58251	6.32965	7.14699	5.50247	5.9549	6.08215
851.783	5.62119	5.59586	6.64131	6.49857	7.16606	7.53929	6.37527	7.27097	5.57388	5.88654	6.17294
855.029	5.64285	5.62515	6.57059	6.63986	7.22893	7.56599	6.55701	7.06795	5.35385	6.03638	6.03897
858.287	5.51071	5.57297	6.45813	6.53214	6.97357	7.42176	6.60217	7.08435	5.5632	6.01181	6.08337
861.557	5.67429	5.64407	6.62025	6.48109	7.08748	7.51495	6.4888	6.94107	5.44357	6.00464	6.01685
864.84	5.61295	5.57968	6.56601	6.54633	7.05811	7.58015	6.42014	7.27997	5.37766	5.93735	6.14395
868.135	5.47134	5.62149	6.67107	6.67397	7.14447	7.56657	6.51138	7.00577	5.30014	5.9549	6.16409
871.443	5.51376	5.49942	6.44295	6.59081	7.07603	7.53826	6.47934	7.26822	5.53207	5.91904	6.17294
874.764	5.40497	5.71182	6.66603	6.55594	7.1122	7.72306	6.57654	7.22031	5.53085	5.92941	5.98053
878.097	5.66116	5.55466	6.48865	6.40923	7.06367	7.56622	6.38168	7.1167	5.59555	5.94864	6.13876
881.443	5.6221	5.4277	6.57661	6.49437	7.10091	7.51747	6.46179	7.11449	5.4866	5.97107	5.9343
884.801	5.69489	5.4921	6.50932	6.52649	7.15508	7.58602	6.50299	7.16759	5.44693	5.80688	6.22925
888.172	5.57861	5.4213	6.5593	6.64825	7.28058	7.59998	6.47888	7.24022	5.59341	6.02417	6.35071
891.557	5.55634	5.61874	6.60561	6.75224	7.2554	7.6466	6.42715	7.0829	5.35721	5.95673	6.02249
894.954	5.5307	5.42435	6.65123	6.7054	7.17216	7.48375	6.15311	7.08214	5.53268	6.073	6.1882
898.364	5.48767	5.65903	6.69144	6.72218	7.19887	7.55356	6.64719	7.21336	5.5278	6.00647	6.21674
901.787	5.51102	5.55832	6.65344	6.49757	7.09145	7.5613	6.62689	7.31354	5.54672	6.0466	6.07117
905.223	5.72739	5.54489	6.61934	6.4431	7.18697	7.52941	6.49765	7.06032	5.52628	6.07483	6.06857
908.672	5.67688	5.44434	6.47339	6.74507	7.18674	7.63893	6.46942	7.14668	5.51529	5.9996	6.13251
912.134	5.52063	5.61707	6.57043	6.47926	6.98814	7.59251	6.45493	7.12227	5.46646	6.02371	6.10306
915.609	5.66101	5.51117	6.58813	6.52534	7.12097	7.58816	6.2561	7.15286	5.50552	6.00708	5.99365
919.098	5.62225	5.36942	6.62231	6.65894	7.19772	7.73175	6.58279	7.12303	5.65628	5.95306	6.12381
922.6	5.5571	5.65186	6.53122	6.54121	7.10152	7.48093	6.48865	7.08763	5.31601	6.03775	6.06934
926.115	5.55328	5.57983	6.51039	6.55235	7.27669	7.49741	6.40427	7.33658	5.55466	6.07452	6.16119
929.644	5.4834	5.68909	6.47697	6.65932	7.20894	7.71603	6.69006	7.17064	5.47165	5.90485	6.05072
933.186	5.47318	5.46204	6.55716	6.54007	7.33795	7.52626	6.55594	7.21214	5.53482	6.04324	6.01181
936.741	5.42053	5.52841	6.56601	6.63918	7.33711	7.50656	6.54709	7.04445	5.3508	5.979	6.07864
940.31	5.69244	5.60562	6.51428	6.61552	7.14592	7.73573	6.35818	7.43217	5.53513	5.98694	6.19141
943.893	5.6192	5.62897	6.64307	6.52351	7.03499	7.63466	6.62277	7.02995	5.39566	5.90103	6.08307
947.489	5.5661	5.55771	6.46072	6.70357	7.25571	7.53233	6.5921	7.2821	5.47745	6.09055	6.02005
951.099	5.5954	5.59738	6.78261	6.7086	7.16805	7.63737	6.56906	7.28203	5.38956	6.01151	6.16898
954.723	5.67215	5.61539	6.56685	6.62819	7.25418	7.50633	6.4502	7.12425	5.35294	5.85602	6.20239
958.361	5.63263	5.69473	6.68243	6.52588	7.02576	7.68112	6.50528	7.17888	5.30563	6.01089	6.14929
962.012	5.76691	5.5368	6.67564	6.67793	7.31041	7.54295	6.55106	7.40311	5.50888	5.88242	6.06979
965.678	5.7077	5.65659	6.59676	6.60942	7.03171	7.68753	6.67938	7.20322	5.51437	6.00723	6.20163
969.357	5.53101	5.65445	6.56776	6.75507	7.18353	7.52792	6.46729	7.05139	5.46677	6.03287	6.12839
973.05	5.57602	5.47867	6.4447	6.5377	7.39021	7.53178	6.48453	7.15866	5.5928	5.98724	6.1734
976.757	5.68222	5.53513	6.70013	6.52519	7.35985	7.82366	6.46515	7.2197	5.62668	5.91431	6.2323
980.479	5.6398	5.4509	6.67313	6.76483	7.29607	7.78736	6.58951	7.14355	5.43808	6.01456	6.01059
984.215	5.57266	5.59311	6.55563	6.62041	7.10938	7.72427	6.43433	7.21939	5.37338	5.94727	6.12854
987.964	5.67856	5.65338	6.49826	6.6732	7.15912	7.47025	6.47934	7.25037	5.55069	5.96497	6.01532
991.729	5.63431	5.52078	6.50017	6.5361	7.28851	7.57862	6.46408	7.21619	5.63889	5.9024	6.12701
995.507	5.5838	5.681	6.61766	6.84753	7.25006	7.50954	6.53549	7.23385	5.5574	6.00311	6.29684
999.3	5.71411	5.65216	6.5155	6.60645	7.18956	7.49722	6.7482	7.10487	5.5864	6.06598	6.25992
1003.11	5.66132	5.53101	6.81313	6.41647	7.21855	7.56536	6.45905	7.13264	5.54886	5.88455	6.17142
1006.93	5.65414	5.72662	6.66626	6.64604	7.20673	7.55428	6.57196	7.21157	5.67001	6.08429	5.97855
1010.77	5.67123	5.61264	6.74042	6.78932	7.15515	7.65038	6.47964	7.29053	5.48172	5.92789	6.13159
1014.62	5.45731	5.55099	6.42815	6.46637	6.93199	7.73113	6.64383	7.15256	5.3215	6.00235	6.08597
1018.48	5.59631	5.67444	6.54518	6.64848	7.3851	7.59924	6.37573	7.49031	5.61325	6.07956	6.05896
1022.36	5.86563	5.69534	6.48994	6.567	7.18338	7.60967	6.2838	7.44923	5.53421	5.83054	6.13083
1026.26	5.71472	5.69046	6.53618	6.64223	7.03529	7.61715	6.52321	7.17056	5.26993	6.04675	6.19873
1030.17	5.64163	5.59067	6.64886	6.60439	7.18452	7.63535	6.55846	7.14294	5.40756	5.96268	6.04095
1034.09	5.85159	5.56564	6.69762	6.63849	7.29782	7.672	6.54816	7.25529	5.48325	6.07391	6.25839
1038.03	5.75134	5.73166	6.87645	6.56105	7.24991	7.78657	6.73431	7.12288	5.49393	5.98114	6.16898
1041.99	5.55191	5.66467	6.70708	6.50749	7.048	7.6622	6.79207	7.26807	5.49606	5.99091	6.10718
1045.96	5.66345	5.70679	6.71806	6.7173	7.23381	7.67607	6.48674	7.27619	5.60745	6.10519	6.15616
1049.94	5.77271	5.62317	6.69731	6.63918	7.44453	7.56172	6.53534	7.21992	5.47073	6.0199	6.01807
1053.94	5.77179	5.77042	6.79054	6.71181	7.1019	7.58038	6.60454	7.25449	5.37308	6.02936	6.21826
1057.96	5.72525	5.60089	6.56921	6.51917	7.18727	7.5481	6.5641	7.1867	5.74631	6.05743	6.21552
1061.99	5.60562	5.7515	6.55464	6.63902	7.07794	7.40967	6.47575	7.29294	5.3804	6.15417	6.22406
1066.03	5.68497	5.77377	6.59515	6.50566	7.29752	7.61868	6.75003	7.28653	5.54123	6.00266	6.2056
1070.1	5.49316	5.59052	6.68465	6.75713	7.23503	7.73819	6.48712	7.08473	5.58792	6.14594	6.1235
1074.17	5.84579	5.63858	6.63368	6.66504	7.08488	7.64019	6.54755	7.1851	5.55557	5.9787	6.06827
1078.26	5.57938	5.62454	6.66786	6.69258	7.16255	7.61608	6.57127	7.25868	5.50766	6.03989	6.04202
1082.37	5.78735	5.77408	6.76254	6.65726	7.20139	7.73773	6.59103	7.1973	5.67062	6.08963	6.03302
1086.5	5.68878	5.69168	6.58882	6.8364	7.13848	7.52449	6.53481	7.50832	5.67795	6.03958	6.18011
1090.64	5.56671	5.61676	6.78673	6.5995	7.18906	7.48703	6.94717	7.29069	5.43076	6.04706	6.01318
1094.79	5.60486	5.70374	6.57349	6.64711	7.30347	7.45968	6.56097	7.21134	5.44785	6.05942	6.18469
1098.96	5.83191	5.66559	6.77467	6.66878	7.18658	7.75108	6.64055	7.18548	5.48599	6.19873	6.21521
1103.15	5.78476	5.68512	6.67877	6.65237	7.06421	7.6894	6.69144	7.17243	5.42953	6.01868	6.22925
1107.35	5.63766	5.6427	6.61774	6.77544	7.10274	7.65266	6.62254	7.28664	5.46555	5.89905	6.21887
1111.57	5.69	5.72296	6.60789	6.71478	7.19261	7.31594	6.63216	7.12585	5.56839	6.00464	6.32675
1115.8	5.59616	5.81345	6.70578	6.66939	7.07474	7.66914	6.59904	7.39941	5.59311	5.98587	5.93796
1120.06	5.79056	5.56595	6.49139	6.62376	7.23167	7.74632	6.75629	7.31453	5.51468	5.93597	6.01944
1124.32	5.69107	5.70007	6.67419	6.55098	7.09923	7.41657	6.68945	7.16885	5.47836	6.04034	6.21506
1128.61	5.83862	5.7756	6.77071	6.52687	7.32185	7.64771	6.73683	7.34264	5.42618	6.11191	6.2355
1132.91	5.69427	5.69839	6.66649	6.56731	7.24487	7.46525	6.55296	7.30579	5.65964	5.97427	6.11542
1137.22	5.71335	5.62607	6.63307	6.51382	7.16057	7.51928	6.78902	7.18895	5.57846	6.10199	6.13922
1141.55	5.60303	5.53726	6.71112	6.79962	7.19391	7.76157	6.67336	7.36507	5.54337	6.17447	6.20148
1145.9	5.6694	5.75226	6.56288	6.74622	7.25555	7.66453	6.82465	7.23621	5.59067	5.99045	6.36749
1150.27	5.57968	5.64545	6.6317	6.67976	7.26547	7.6495	6.67297	7.29252	5.5455	6.0228	6.14166
1154.65	5.71686	5.77194	6.61293	6.6111	7.1553	7.51991	6.63315	7.20226	5.60501	6.01608	6.19446
1159.05	5.67001	5.59998	6.76018	6.70372	7.05391	7.60586	6.81381	7.19997	5.49423	6.06323	6.28403
1163.46	5.71854	5.69839	6.88354	6.74385	7.21191	7.66525	6.56837	7.51575	5.67032	6.03149	6.24023
1167.9	5.76202	5.78568	6.73645	6.58173	7.23434	7.73846	6.76056	7.24236	5.57495	6.01303	6.12091
1172.35	5.66467	5.7515	6.57135	6.70219	7.38525	7.64103	6.59538	7.32304	5.45822	5.92026	6.21597
1176.81	5.79132	5.74966	6.66481	6.74889	7.1833	7.68799	6.69159	7.27894	5.60379	6.03668	6.11542
1181.3	5.80627	5.73441	6.71646	6.76331	7.4073	7.54196	6.87325	7.44644	5.57617	6.13907	6.32675
1185.8	5.6163	5.61096	6.63795	6.73798	7.23457	7.7273	6.67747	7.19872	5.6662	6.0144	6.20087
1190.31	5.62378	5.61172	6.75797	6.64001	7.20108	7.59731	6.62834	7.42615	5.76294	6.08643	6.09924
1194.85	5.8284	5.70572	6.6703	6.73691	7.09648	7.70428	6.77902	7.38811	5.69702	6.08231	6.20895
[truncated: 2,005 more rows]

## Sheet: Fig. 3c and Suppl. Fig. 7b
Time(min)	Name	Volume	Bg. Value	Bg. Type	Percent	Average	Std. Dev.	Sum	Median	Area	Max. Int.	Max. X	Max. Y	Min. Int.	Min. X	Min. Y	CentroidX	CentroidY	Perimeter	Width	Height	SumAboveBG	PixelsAboveBG
	HR(wt)-1st
0 -upper	ELPS- 1	1.16152e+08	1541.59	LocalAvg	6.62	14339.3	17562.8	1.30144e+08	6106.12	9076	-31626.7	1289	1373	51.14	1295	1467	1292	1373	470	55	208	1.28637e+08	7040
0.167-upper	ELPS- 2	9.9711e+07	1062.89	LocalAvg	5.69	12049.1	16685.9	1.09358e+08	4134.82	9076	-22213.2	1389	1369	163.14	1389	1452	1390	1369	470	55	208	1.0844e+08	7664
1-upper	ELPS- 3	8.2672e+07	1616.63	LocalAvg	4.71	10725.5	11611.1	9.73445e+07	5570.18	9076	48004.7	1486	1361	587.47	1486	1434	1486	1354	470	55	208	9.54541e+07	7467
2-upper	ELPS- 4	6.52136e+07	732.441	LocalAvg	3.72	7988.07	11074.9	7.17968e+07	2773.99	8988	-48534.6	1586	1381	68.88	1594	1456	1586	1368	466	55	206	7.12888e+07	7852
3-upper	ELPS- 5	7.01249e+07	1009.49	LocalAvg	4	8735.9	10424.8	7.9287e+07	3771.46	9076	43443.4	1677	1382	135.8	1702	1290	1678	1373	470	55	208	7.85199e+07	7813
5-upper	ELPS- 6	4.93297e+07	731.688	LocalAvg	2.81	6166.87	8631.57	5.59705e+07	2234.37	9076	43986.2	1784	1393	191.12	1778	1453	1783	1373	470	55	208	5.53746e+07	7875
10-upper	ELPS- 7	4.96393e+07	780.788	LocalAvg	2.83	6250.08	7661.83	5.67257e+07	2612.24	9076	33082.7	1880	1376	74.19	1871	1446	1880	1367	470	55	208	5.60731e+07	7521
20-upper	ELPS- 8	4.72894e+07	604.242	LocalAvg	2.7	5814.63	7647.52	5.27735e+07	2103.59	9076	32436.5	1976	1395	73.28	1993	1274	1975	1386	470	55	208	5.22511e+07	7473
60-upper	ELPS- 9	2.71959e+07	314.45	LocalAvg	1.55	3310.91	4510.7	3.00499e+07	1121.76	9076	19451	2077	1418	64.7	2095	1291	2074	1385	470	55	208	2.97717e+07	7717
0-lower	ELPS- 19	673141	30.998	LocalAvg	0.04	164.824	162.12	829063	97.66	5030	712.82	1270	899	3.82	1299	926	1271	896	279	61	104	810642	4088
0.167-lower	ELPS- 20	2.85284e+06	79.083	LocalAvg	0.16	646.249	673.336	3.25063e+06	353.24	5030	2892.13	1349	878	23.05	1373	923	1349	884	279	61	104	3.22509e+06	4565
1-lower	ELPS- 21	9.15394e+06	352.449	LocalAvg	0.52	2172.32	2055.4	1.09268e+07	1356.59	5030	8232.99	1441	864	95.86	1430	920	1443	867	279	61	104	1.0762e+07	4307
2-lower	ELPS- 22	1.20791e+07	406.583	LocalAvg	0.69	2808	2761.99	1.41242e+07	1698.93	5030	11310.5	1556	864	95.76	1557	817	1556	868	279	61	104	1.39341e+07	4331
3-lower	ELPS- 23	1.81187e+07	830.924	LocalAvg	1.03	4433.06	4003.89	2.22983e+07	2923.35	5030	15979.4	1667	877	220.02	1672	832	1668	881	279	61	104	2.18694e+07	4249
5-lower	ELPS- 24	2.17789e+07	614.921	LocalAvg	1.24	4944.72	4996.75	2.48719e+07	2819.41	5030	20512.3	1787	896	277.46	1792	849	1785	897	279	61	104	2.46723e+07	4614
10-lower	ELPS- 25	3.57729e+07	1499.31	LocalAvg	2.04	8611.21	7839.06	4.33144e+07	5518.44	5030	31181.8	1883	905	371.98	1892	858	1886	910	279	61	104	4.27381e+07	4457
20-lower	ELPS- 26	5.16903e+07	2099.35	LocalAvg	2.95	12375.8	11162.4	6.22501e+07	8052.72	5030	43986.2	1986	927	655.78	1986	873	1988	925	279	61	104	6.14153e+07	4476
60-lower	ELPS- 27	7.05118e+07	2624.82	LocalAvg	4.02	16643.1	15675.6	8.37146e+07	10342.7	5030	-38239.4	2097	930	845.5	2098	989	2095	934	279	61	104	8.26196e+07	4432
	HR(wt)-2nd
0 -upper	ELPS- 1	3.55366e+08	3481.06	LocalAvg	6.16	25924.3	27226.5	4.10485e+08	13845.3	15834	-3.05	2491	3066	1121.76	2511	2951	2483	3051	550	87	230	4.06416e+08	14278
0.167-upper	ELPS- 2	3.0091e+08	2540.64	LocalAvg	5.21	21544.7	24341.6	3.41139e+08	10248.7	15834	-3.05	2685	3075	1095.1	2717	2967	2689	3066	550	87	230	3.38921e+08	14730
1-upper	ELPS- 3	2.70155e+08	2604.68	LocalAvg	4.68	19666.4	19776.7	3.11398e+08	10932.9	15834	-19295.5	2897	3080	1028.13	2866	2986	2894	3080	550	87	230	3.0908e+08	14691
2-upper	ELPS- 4	2.29963e+08	3428.09	LocalAvg	3.98	17951.5	15288.5	2.84243e+08	12413.8	15834	-38064.2	3097	3085	1070.64	3099	3190	3099	3087	550	87	230	2.78804e+08	13720
3-upper	ELPS- 5	2.3533e+08	2298.49	LocalAvg	4.08	17160.8	18766	2.71725e+08	8425.88	15834	-21300.7	3283	3102	613	3256	3002	3286	3102	550	87	230	2.68555e+08	13873
5-upper	ELPS- 6	2.00484e+08	2291.95	LocalAvg	3.47	14953.6	15203.4	2.36775e+08	8166.57	15834	-39268.8	3478	3115	489.69	3519	3020	3478	3104	550	87	230	2.32891e+08	13460
10-upper	ELPS- 7	1.5675e+08	2008.54	LocalAvg	2.72	11908.1	10291.5	1.88553e+08	8014.66	15834	40583.5	3677	3102	380.22	3679	3222	3676	3110	550	87	230	1.86108e+08	14144
20-upper	ELPS- 8	1.26528e+08	1384.55	LocalAvg	2.19	9375.47	8429.76	1.48451e+08	5881.24	15834	32039.7	3875	3099	362	3883	3216	3875	3104	550	87	230	1.4738e+08	14767
60-upper	ELPS- 9	6.24713e+07	771.628	LocalAvg	1.08	4717.02	4000.51	7.46893e+07	3159.62	15834	16692.3	4079	3171	290.63	4047	3034	4077	3129	550	87	230	7.39462e+07	14624
0-lower	ELPS- 19	2.60274e+06	40.462	LocalAvg	0.05	194.325	166.471	3.28721e+06	132.33	16916	862.42	2502	2087	0.78	2450	2163	2499	2097	500	119	180	3.23524e+06	14969
0.167-lower	ELPS- 20	1.33443e+07	112.211	LocalAvg	0.23	901.067	893.443	1.52424e+07	515.88	16916	4073.61	2736	2142	29.26	2768	2213	2729	2144	500	119	180	1.51625e+07	16043
1-lower	ELPS- 21	3.81837e+07	369.563	LocalAvg	0.66	2626.82	2428.57	4.44352e+07	1644.87	16916	9946.13	2927	2179	133.78	2888	2103	2927	2167	500	119	180	4.41107e+07	15818
2-lower	ELPS- 22	6.06413e+07	748.024	LocalAvg	1.05	4332.87	3683.04	7.32949e+07	2936.93	16916	15491.5	3115	2160	322.73	3114	2255	3120	2157	500	119	180	7.27093e+07	15943
3-lower	ELPS- 23	8.30974e+07	811.019	LocalAvg	1.44	5723.38	5329.48	9.68166e+07	3507.76	16916	22182.9	3294	2149	496.77	3346	2205	3293	2155	500	119	180	9.63155e+07	16208
5-lower	ELPS- 24	1.0724e+08	1140.45	LocalAvg	1.86	7480.03	6693.95	1.26532e+08	4780	16916	27014.5	3467	2133	674.94	3515	2193	3467	2133	500	119	180	1.25688e+08	16067
10-lower	ELPS- 25	1.39823e+08	1836.27	LocalAvg	2.42	10102	8409.7	1.70885e+08	7005.77	16916	34740.7	3669	2107	1046.15	3692	2023	3673	2108	500	119	180	1.69273e+08	15899
20-lower	ELPS- 26	1.81177e+08	2244.55	LocalAvg	3.14	12954.9	10707.1	2.19146e+08	8878.27	16916	44528.3	3887	2082	1412.97	3888	1999	3888	2088	500	119	180	2.18141e+08	16409
60-lower	ELPS- 27	2.15517e+08	3130.77	LocalAvg	3.73	15871.2	12257.3	2.68477e+08	11412.3	16916	49534.9	4112	2098	1841.42	4170	2075	4111	2103	500	119	180	2.66339e+08	16130
	HR(wt)-3rd
0 -upper	ELPS- 1	3.25201e+08	5516.84	LocalAvg	6.56	37336.9	29176.1	3.81583e+08	27340.7	10220	-3.05	2619	2277	3015.38	2631	2347	2636	2276	391	91	142	3.79227e+08	9723
0.167-upper	ELPS- 2	2.69862e+08	3762.28	LocalAvg	5.44	30167.6	30849.2	3.08313e+08	15283.2	10220	-3.05	2835	2280	1064.65	2867	2331	2844	2266	391	91	142	3.05179e+08	9115
1-upper	ELPS- 3	2.63787e+08	3280.1	LocalAvg	5.32	29090.9	31855	2.97309e+08	12858.6	10220	-3.05	3055	2298	1452.78	3087	2327	3058	2274	391	91	142	2.9578e+08	9670
2-upper	ELPS- 4	2.18777e+08	2593.89	LocalAvg	4.41	24000.7	26295.3	2.45287e+08	11052.3	10220	-597.27	3242	2290	1035.57	3286	2230	3249	2282	391	91	142	2.43617e+08	9427
3-upper	ELPS- 5	2.20188e+08	2685.52	LocalAvg	4.44	24230.3	25859.6	2.47634e+08	11647.5	10220	-3.05	3439	2291	1148.75	3410	2335	3445	2289	391	91	142	2.4656e+08	9744
5-upper	ELPS- 6	1.86728e+08	2508.07	LocalAvg	3.77	20778.9	21818.3	2.1236e+08	10464.8	10220	-17098.3	3633	2300	753.84	3673	2249	3638	2297	391	91	142	2.10183e+08	9087
10-upper	ELPS- 7	1.60713e+08	1922.37	LocalAvg	3.24	17647.7	19534.8	1.8036e+08	7963.77	10220	-23168.5	3836	2311	518.95	3865	2356	3842	2295	391	91	142	1.79324e+08	9557
20-upper	ELPS- 8	1.16033e+08	1567.72	LocalAvg	2.34	12921.3	13195.8	1.32056e+08	6782.21	10220	-47906.5	4031	2295	446.28	4020	2372	4030	2301	391	91	142	1.31248e+08	9578
60-upper	ELPS- 9	7.03264e+07	945.497	LocalAvg	1.42	7826.75	8196.44	7.99893e+07	3897.55	10220	31256.8	4232	2294	44.53	4260	2367	4238	2300	391	91	142	7.92787e+07	9120
0-lower	ELPS- 19	519842	40.444	LocalAvg	0.01	97.532	117.351	888124	50.86	9106	926.49	2624	1793	0	2643	1878	2625	1814	355	103	112	825999	5073
0.167-lower	ELPS- 20	8.03901e+06	171.733	LocalAvg	0.16	1054.56	976.771	9.60281e+06	692.61	9106	5442	2829	1812	1.05	2878	1832	2829	1820	355	103	112	9.48552e+06	7878
1-lower	ELPS- 21	2.75116e+07	625.238	LocalAvg	0.55	3646.5	3213.05	3.3205e+07	2387.91	9106	15520.4	3050	1820	64.47	3098	1811	3046	1823	355	103	112	32864308	8323
2-lower	ELPS- 22	4.09291e+07	1164.86	LocalAvg	0.83	5659.6	4567.7	5.15363e+07	4059.46	9106	21364.1	3246	1846	129.9	3190	1828	3238	1846	355	103	112	5.08344e+07	8248
3-lower	ELPS- 23	5.60143e+07	1422.15	LocalAvg	1.13	7573.51	6216.31	6.89644e+07	5272.48	9106	27189.3	3437	1848	257.73	3485	1842	3435	1852	355	103	112	6.82753e+07	8477
5-lower	ELPS- 24	7.1219e+07	1954.56	LocalAvg	1.44	9775.67	7609.64	8.90172e+07	7173.16	9106	33420.6	3628	1861	478.02	3680	1861	3630	1858	355	103	112	8.8015e+07	8451
10-lower	ELPS- 25	1.03654e+08	3253.96	LocalAvg	2.09	15259.2	11698.4	1.31748e+08	11218.3	8634	-48525.8	3836	1854	481.19	3889	1843	3838	1863	346	103	106	1.29955e+08	7888
20-lower	ELPS- 26	1.31555e+08	3453.66	LocalAvg	2.65	17900.7	14822	1.63004e+08	12394.5	9106	-35536.2	4031	1866	750.67	4080	1857	4027	1863	355	103	112	1.61051e+08	8362
60-lower	ELPS- 27	1.79237e+08	4937.61	LocalAvg	3.61	24621	19621	2.24198e+08	17554.8	9106	-17414.8	4238	1866	1738.14	4291	1876	4238	1866	355	103	112	2.21773e+08	8465
	HR(wt)+TRIP4-1st
0 -upper	ELPS- 10	9.74709e+07	1285.22	LocalAvg	5.56	12024.6	14711.9	1.09136e+08	4978.86	9076	-39973.1	2175	1387	95.86	2178	1457	2177	1373	470	55	208	1.08004e+08	7399
0.167-upper	ELPS- 11	1.12845e+08	1741.66	LocalAvg	6.44	14175	21273.2	1.28652e+08	4203.99	9076	-3.05	2277	1400	104.75	2302	1280	2278	1386	470	55	208	1.26272e+08	6171
1-upper	ELPS- 12	9.65203e+07	1040.95	LocalAvg	5.5	11675.6	18104.5	1.05968e+08	3344.51	9076	-6353.52	2380	1391	152.36	2407	1306	2381	1385	470	55	208	1.04749e+08	7056
2-upper	ELPS- 13	8.19128e+07	968.816	LocalAvg	4.67	9994.03	14575.5	9.07058e+07	3119.06	9076	-33496.3	2474	1385	163.76	2459	1276	2477	1380	470	55	208	8.94433e+07	6815
3-upper	ELPS- 14	7.44474e+07	709.113	LocalAvg	4.25	8911.78	14821.2	8.08833e+07	2269.63	9076	-22003.1	2581	1397	86.01	2561	1287	2580	1385	470	55	208	8.00103e+07	6964
5-upper	ELPS- 15	6.38486e+07	659.31	LocalAvg	3.64	7694.19	11194.6	6.98325e+07	2265.95	9076	49399.6	2676	1388	67.77	2683	1471	2681	1391	470	55	208	6.90554e+07	7044
10-upper	ELPS- 16	5.72432e+07	690.023	LocalAvg	3.26	6997.11	12037.5	6.35058e+07	1540.13	9076	-38284.9	2781	1393	51.97	2765	1287	2780	1393	470	55	208	6.24724e+07	6199
20-upper	ELPS- 17	4.71601e+07	512.262	LocalAvg	2.69	5708.4	8531.06	5.18094e+07	1512.24	9076	35367.7	2878	1395	35.34	2864	1288	2879	1397	470	55	208	5.12267e+07	6804
60-upper	ELPS- 18	3.00692e+07	302.362	LocalAvg	1.71	3615.4	5852.83	3.28134e+07	849.72	9076	25876.8	2974	1393	18.82	2978	1474	2974	1397	470	55	208	3.24886e+07	6945
0-lower	ELPS- 28	385698	56.937	LocalAvg	0.02	133.617	91.841	672093	101.9	5030	418.39	2210	923	11.21	2229	980	2205	943	279	61	104	627894	3922
0.167-lower	ELPS- 29	4.27818e+06	186.176	LocalAvg	0.24	1036.71	944.078	5.21464e+06	668.69	5030	3960.46	2314	961	42.62	2335	1010	2316	961	279	61	104	5.13349e+06	4382
1-lower	ELPS- 30	1.35602e+07	515.314	LocalAvg	0.77	3211.19	3230.97	1.61523e+07	1875.96	5030	13087.2	2428	972	141.59	2440	1022	2426	972	279	61	104	1.58589e+07	4176
2-lower	ELPS- 31	1.77947e+07	766.912	LocalAvg	1.01	4304.63	4168.02	2.16523e+07	2672.76	5030	16636.2	2526	982	165.99	2534	933	2527	983	279	61	104	2.11849e+07	4053
3-lower	ELPS- 32	2.28676e+07	684.678	LocalAvg	1.3	5230.91	5595.83	2.63115e+07	2789.26	5030	22989.2	2631	998	169.87	2648	955	2631	999	279	61	104	2.59468e+07	4234
5-lower	ELPS- 33	2.67213e+07	1085.17	LocalAvg	1.52	6397.56	6604.83	3.21797e+07	3701.85	5030	25892.3	2732	1016	196.49	2750	1068	2732	1018	279	61	104	3.14558e+07	3903
10-lower	ELPS- 34	3.9495e+07	1532.19	LocalAvg	2.25	9384.08	10472.8	4.72019e+07	4879.26	5030	41243.3	2825	1029	310.54	2858	996	2829	1028	279	61	104	4.61188e+07	3775
20-lower	ELPS- 35	5.48544e+07	1465.25	LocalAvg	3.13	12370.7	13680.8	6.22246e+07	6228.9	5030	-44835.9	2921	1046	548.37	2941	1007	2922	1049	279	61	104	6.14875e+07	4334
60-lower	ELPS- 36	8.21599e+07	1815.17	LocalAvg	4.69	18149.1	21663.2	9.12902e+07	8248.76	5030	-8482.45	3005	1059	565	3024	1109	3006	1062	279	61	104	9.03656e+07	4295
	HR(wt)+TRIP4-2nd
0 -upper	ELPS- 10	3.18803e+08	4685.62	LocalAvg	5.52	24781.6	19414.6	3.93136e+08	18002.5	15864	-24253.4	4282	3103	816.57	4275	3217	4286	3102	556	99	234	3.89134e+08	14569
0.167-upper	ELPS- 11	3.37606e+08	3080.85	LocalAvg	5.85	24437.5	25605.1	3.86308e+08	13270	15808	-3.05	4483	3131	733.32	4461	3226	4478	3118	559	105	235	3.82652e+08	14162
1-upper	ELPS- 12	2.96962e+08	2549.61	LocalAvg	5.14	21304.3	23976.3	3.37333e+08	10422.3	15834	-3.05	4678	3114	522.03	4683	3238	4678	3129	550	87	230	3.33664e+08	13712
2-upper	ELPS- 13	2.61041e+08	2356.58	LocalAvg	4.52	18842.7	19466.4	2.98355e+08	10413.5	15834	-16078.2	4859	3130	538.25	4867	3236	4862	3128	550	87	230	2.95502e+08	14080
3-upper	ELPS- 14	2.42135e+08	2222.38	LocalAvg	4.2	17514.5	18002.4	2.77324e+08	9668.02	15834	-21344	5051	3122	609.42	5070	3004	5053	3119	550	87	230	2.74892e+08	14278
5-upper	ELPS- 15	2.26659e+08	2375.77	LocalAvg	3.93	16690.5	14791.6	2.64277e+08	10881.5	15834	-41849.8	5255	3138	1057.11	5260	3244	5256	3134	550	87	230	2.62924e+08	15132
10-upper	ELPS- 16	1.79986e+08	2068.3	LocalAvg	3.12	13435.4	11705.5	2.12736e+08	8924.7	15834	46974.2	5461	3131	755.43	5471	3231	5459	3125	550	87	230	2.1098e+08	14726
20-upper	ELPS- 17	1.3538e+08	1770.08	LocalAvg	2.35	10320.1	8047.26	1.63408e+08	7583.45	15834	30720	5659	3142	776.53	5667	3248	5660	3143	550	87	230	1.61947e+08	14853
60-upper	ELPS- 18	7.34539e+07	1052.07	LocalAvg	1.27	5692.23	3993.73	9.01081e+07	4626.46	15830	17585.5	5854	3190	445.47	5813	3139	5857	3141	559	108	234	8.91016e+07	14635
0-lower	ELPS- 28	2.10065e+06	74.645	LocalAvg	0.04	198.826	153.318	3.36334e+06	152.95	16916	766.62	4310	2089	5.8	4289	2207	4322	2113	500	119	180	3.15051e+06	12430
0.167-lower	ELPS- 29	1.26241e+07	193.291	LocalAvg	0.22	939.572	789.776	1.58938e+07	661.72	16916	3375.84	4511	2139	17.66	4579	2122	4513	2137	500	119	180	1.56435e+07	14784
1-lower	ELPS- 30	3.50145e+07	405.962	LocalAvg	0.61	2475.86	2111.15	4.18817e+07	1680.68	16916	8506.68	4698	2151	176.73	4639	2121	4697	2153	500	119	180	4.15116e+07	15805
2-lower	ELPS- 31	5.22422e+07	635.365	LocalAvg	0.91	3723.7	3085.01	6.299e+07	2551.43	16916	12651.5	4866	2152	289.32	4921	2104	4869	2151	500	119	180	6.26026e+07	16210
3-lower	ELPS- 32	6.6394e+07	786.846	LocalAvg	1.15	4711.77	3918.62	7.97043e+07	3224.5	16916	16208.3	5043	2146	498.06	5099	2201	5048	2146	500	119	180	7.9347e+07	16411
5-lower	ELPS- 33	9.72204e+07	1192.87	LocalAvg	1.68	6940.12	5771.36	1.17399e+08	4751.36	16916	23083	5253	2122	554.27	5304	2074	5254	2128	500	119	180	1.16597e+08	16092
10-lower	ELPS- 34	1.4691e+08	1543.2	LocalAvg	2.55	10227.9	9380.63	1.73015e+08	6464.15	16916	39188.1	5467	2118	841.02	5495	2205	5466	2121	500	119	180	1.71501e+08	15741
20-lower	ELPS- 35	2.11004e+08	1997.42	LocalAvg	3.66	14471.1	13660.8	2.44792e+08	8814.73	16916	-44338.4	5677	2129	780.3	5681	2036	5675	2126	500	119	180	2.43201e+08	15907
60-lower	ELPS- 36	2.96747e+08	3355.62	LocalAvg	5.14	20898	21329.7	3.5351e+08	11992.7	16916	-13744.5	5873	2145	327.78	5877	2050	5873	2143	500	119	180	3.47683e+08	13803
	HR(wt)+TRIP4-3rd
0 -upper	ELPS- 1	1.27792e+08	6634.26	LocalAvg	5.08	19584.4	9671.17	1.93259e+08	18023.3	9868	39318.1	2444	2364	3844.11	2478	2342	2439	2368	398	81	154	1.90591e+08	9388
0.167-upper	ELPS- 2	1.31784e+08	4839.91	LocalAvg	5.24	18194.6	12703	1.79544e+08	14778	9868	49881.3	2642	2375	2063.94	2685	2388	2645	2369	398	81	154	1.74753e+08	8535
1-upper	ELPS- 3	1.29054e+08	3477.39	LocalAvg	5.13	16555.4	12428.6	1.63369e+08	12502.1	9868	46309.3	2844	2390	1740.15	2886	2411	2846	2389	398	81	154	1.60792e+08	8964
2-upper	ELPS- 4	1.21472e+08	3837.15	LocalAvg	4.83	16146.8	10509.7	1.59337e+08	13227.8	9868	40145.3	3056	2391	1973.33	3098	2417	3057	2398	398	81	154	1.57234e+08	9179
3-upper	ELPS- 5	1.01258e+08	3671.84	LocalAvg	4.03	13933.1	8600.5	1.37492e+08	12014.9	9868	34292.5	3240	2403	1651.53	3284	2431	3244	2405	398	81	154	1.3478e+08	8927
5-upper	ELPS- 6	9.67835e+07	2831.22	LocalAvg	3.85	12639	8396.09	1.24722e+08	10484.5	9868	31684.8	3447	2416	1451.68	3485	2394	3445	2420	398	81	154	1.23034e+08	9131
10-upper	ELPS- 7	6.27941e+07	2368.84	LocalAvg	2.5	8732.25	5568.22	8.61698e+07	7567.5	9868	20243.7	3643	2439	725.76	3677	2396	3637	2432	398	81	154	8.4061e+07	8612
20-upper	ELPS- 8	6.25332e+07	2065.22	LocalAvg	2.49	8402.19	5034.62	8.29128e+07	7355.76	9868	19085.3	3825	2458	1141.89	3874	2429	3834	2446	398	81	154	8.17721e+07	9200
60-upper	ELPS- 9	3.52921e+07	1791.17	LocalAvg	1.4	5367.59	2609.57	5.29673e+07	5271.07	9868	10896.6	4040	2490	773.04	4075	2439	4036	2472	398	81	154	5.17982e+07	9023
0-lower	ELPS- 19	625120	68.85	LocalAvg	0.02	139.025	81.98	1.23844e+06	134.9	8908	418.98	2424	1585	0.38	2484	1633	2433	1600	354	97	116	1.16419e+06	6798
0.167-lower	ELPS- 20	5.18924e+06	328.023	LocalAvg	0.21	910.56	482.684	8.11127e+06	814.37	8908	2191.24	2643	1601	104.25	2687	1633	2639	1610	354	97	116	7.90555e+06	8109
1-lower	ELPS- 21	1.33641e+07	778.636	LocalAvg	0.53	2278.87	1238.5	2.03002e+07	1992.67	8908	5382.36	2850	1600	330.41	2798	1587	2847	1602	354	97	116	1.9922e+07	8298
2-lower	ELPS- 22	2.13763e+07	1390.44	LocalAvg	0.85	3790.11	1903.24	3.37623e+07	3389.31	8908	8914.68	3050	1613	800.11	3102	1594	3054	1611	354	97	116	3.31422e+07	8375
3-lower	ELPS- 23	2.53668e+07	1676.98	LocalAvg	1.01	4524.62	2259.91	4.03053e+07	4044.1	8908	10162.9	3234	1610	888.98	3192	1596	3237	1619	354	97	116	3.9414e+07	8281
5-lower	ELPS- 24	3.23931e+07	2178.1	LocalAvg	1.29	5814.5	2922.08	5.17956e+07	5181.77	8908	13154.6	3446	1638	1309.37	3395	1650	3443	1638	354	97	116	5.06135e+07	8267
10-lower	ELPS- 25	3.78174e+07	2652.71	LocalAvg	1.5	6898.03	3386.25	6.14477e+07	6209.87	8908	15228.4	3634	1680	1343.47	3689	1661	3640	1673	354	97	116	6.01591e+07	8314
20-lower	ELPS- 26	6.34909e+07	4463.5	LocalAvg	2.53	11590.9	5581.6	1.03252e+08	10399.7	8908	25103.3	3855	1691	2763.32	3897	1680	3848	1694	354	97	116	1.01648e+08	8491
60-lower	ELPS- 27	8.26117e+07	6346.82	LocalAvg	3.29	15620.7	7053.98	1.39149e+08	14168.5	8908	31217.5	4060	1734	4089.03	4101	1693	4061	1728	354	97	116	1.36976e+08	8520
	HR(D611A)-1st
0 -upper	ELPS- 1	1.68965e+08	75.022	LocalAvg	6.75	3051.01	5460.62	1.73224e+08	401.98	56776	26504.6	2754	2444	0.49	2805	2230	2754	2427	1029	169	426	1.72823e+08	45889
0.167-upper	ELPS- 2	1.44283e+08	80.371	LocalAvg	5.76	2621.64	4240.88	1.48846e+08	490.12	56776	20142.2	2944	2451	0.95	3008	2253	2944	2437	1029	169	426	1.48459e+08	47562
1-upper	ELPS- 3	1.18494e+08	85.571	LocalAvg	4.73	2172.62	3327.71	1.23352e+08	500	56776	15678.3	3130	2466	1.36	3173	2211	3133	2448	1029	169	426	1.22858e+08	46856
2-upper	ELPS- 4	1.20106e+08	100.523	LocalAvg	4.8	2215.97	3068.02	1.25814e+08	665.2	56776	13690.2	3326	2450	3.22	3307	2617	3330	2449	1029	169	426	1.25288e+08	48454
3-upper	ELPS- 5	1.04327e+08	93.795	LocalAvg	4.17	1931.31	2509.27	1.09652e+08	677.2	56776	10515.2	3530	2453	1.86	3488	2610	3524	2445	1029	169	426	1.09274e+08	50180
5-upper	ELPS- 6	9.64394e+07	117.098	LocalAvg	3.85	1815.69	2169.54	1.03088e+08	770.9	56776	9931.69	3723	2436	14.46	3785	2270	3719	2444	1029	169	426	1.02564e+08	50166
10-upper	ELPS- 7	8.73022e+07	107.389	LocalAvg	3.49	1645.05	1898.5	9.33993e+07	751.46	56776	7830.84	3927	2502	3.91	3899	2614	3907	2438	1029	169	426	9.30171e+07	51553
20-upper	ELPS- 8	6.87185e+07	74.673	LocalAvg	2.74	1285.02	1483.23	7.29581e+07	582.8	56776	6036.94	4120	2443	4.99	4123	2602	4117	2428	1029	169	426	7.27318e+07	52286
60-upper	ELPS- 9	5.3369e+07	72.164	LocalAvg	2.13	1012.15	1186.04	5.74661e+07	455.3	56776	5387.32	4325	2504	4.11	4245	2263	4316	2436	1029	169	426	5.72016e+07	51350
0-lower	ELPS- 19	562418	6.094	LocalAvg	0.02	22.976	30.506	765456	9.72	33316	205.94	2709	1664	0	2653	1774	2710	1659	690	179	236	751812	18600
0.167-lower	ELPS- 20	2.44618e+06	8.363	LocalAvg	0.1	81.786	100.539	2.72479e+06	36.73	33316	604.19	2885	1624	0	2810	1698	2888	1629	690	179	236	2.70186e+06	25796
1-lower	ELPS- 21	9.56772e+06	24.981	LocalAvg	0.38	312.162	358.854	10399990	151.88	33316	1596.31	3080	1579	0.13	3003	1529	3075	1593	690	179	236	1.03426e+07	29047
2-lower	ELPS- 22	1.74065e+07	43.513	LocalAvg	0.7	565.98	606.18	1.88562e+07	295.59	33316	2567.55	3276	1545	3.97	3223	1447	3274	1543	690	179	236	1.87922e+07	31278
3-lower	ELPS- 23	2.08227e+07	72.411	LocalAvg	0.83	697.417	722.447	2.32351e+07	397.92	33316	3371.36	3469	1487	5.23	3398	1419	3472	1492	690	179	236	2.30543e+07	29554
5-lower	ELPS- 24	2.72162e+07	147.799	LocalAvg	1.09	964.708	924.516	3.21402e+07	607.28	33316	3946.5	3680	1448	4.11	3587	1384	3676	1447	690	179	236	3.1696e+07	27797
10-lower	ELPS- 25	4.41949e+07	193.262	LocalAvg	1.77	1519.8	1438.51	5.06336e+07	928.55	33316	6405.31	3855	1410	71.63	3920	1502	3854	1418	690	179	236	5.03319e+07	31323
20-lower	ELPS- 26	5.61971e+07	261.13	LocalAvg	2.24	1947.92	1761.63	6.48969e+07	1256.83	33316	7518.04	4084	1368	93.7	4076	1504	4079	1380	690	179	236	6.45171e+07	31529
60-lower	ELPS- 27	1.02189e+08	515.53	LocalAvg	4.08	3582.78	3125.79	1.19364e+08	2390.74	33316	12798.5	4300	1377	250.65	4374	1460	4300	1382	690	179	236	1.18722e+08	31852
	HR(D611A)-2nd
0 -upper	ELPS- 1	2.06643e+08	5805.39	LocalAvg	11.58	24141	18545.1	2.72069e+08	18166.1	11270	-32812.6	1842	2375	782.19	1846	2493	1837	2387	458	75	190	2.66015e+08	9644
0.167-upper	ELPS- 2	2.30639e+08	3769.74	LocalAvg	12.92	24234.6	23933.1	2.73124e+08	14242.1	11270	-3.05	2033	2388	1102.77	2038	2488	2036	2395	458	75	190	2.6912e+08	9793
1-upper	ELPS- 3	2.02015e+08	3114.17	LocalAvg	11.32	21039.2	19297.7	237112178	13029.9	11270	-24016.8	2242	2388	1867.61	2233	2485	2241	2391	458	75	190	2.35424e+08	10651
2-upper	ELPS- 4	2.47665e+08	3775.58	LocalAvg	13.88	25751.2	24076.6	2.90216e+08	15652.9	11270	-4215.04	2449	2381	1233	2453	2482	2449	2384	458	75	190	2.87666e+08	10414
3-upper	ELPS- 5	1.24672e+08	2093.27	LocalAvg	6.99	13155.5	11413	1.48263e+08	8663.16	11270	45354.8	2658	2404	1341.7	2654	2499	2656	2405	458	75	190	1.47246e+08	10727
5-upper	ELPS- 6	1.4983e+08	3070.99	LocalAvg	8.4	16365.6	12753.5	1.8444e+08	11825.3	11270	47704.9	2842	2395	1866.77	2813	2341	2842	2406	458	75	190	1.82364e+08	10480
10-upper	ELPS- 7	9.27984e+07	3122.99	LocalAvg	5.2	11357.1	6951.87	1.27994e+08	9453.82	11270	27823.1	3045	2391	628.87	3012	2352	3043	2400	458	75	190	1.26369e+08	10661
20-upper	ELPS- 8	8.00365e+07	3056.47	LocalAvg	4.49	10158.2	6492.35	1.14483e+08	9108.9	11270	24769.6	3244	2386	899.08	3283	2382	3242	2389	458	75	190	1.1078e+08	9351
60-upper	ELPS- 9	4.97687e+07	2109.11	LocalAvg	2.79	6525.14	3606.23	7.35383e+07	6523.25	11270	14119.2	3436	2445	701.78	3395	2411	3431	2389	458	75	190	7.08616e+07	9431
0-lower	ELPS- 10	1.57197e+06	44.879	LocalAvg	0.09	176.601	116.628	2.10756e+06	146.11	11934	585.6	1816	1603	3.45	1762	1619	1819	1617	410	111	136	2.07692e+06	10885
0.167-lower	ELPS- 11	9.02473e+06	218.534	LocalAvg	0.51	974.755	704.97	1.16327e+07	739.6	11934	3132.55	2030	1617	64.24	1974	1595	2029	1609	410	111	136	1.14881e+07	11113
1-lower	ELPS- 12	1.89876e+07	429.997	LocalAvg	1.06	2021.05	1491.56	2.41192e+07	1510.36	11934	6351.36	2237	1565	151.4	2287	1596	2236	1562	410	111	136	2.38302e+07	11083
2-lower	ELPS- 13	3.77012e+07	832.468	LocalAvg	2.11	3991.61	2969.09	4.76359e+07	2964.72	11934	12082.7	2440	1504	449.75	2499	1523	2444	1507	410	111	136	4.72659e+07	11406
3-lower	ELPS- 14	2.72697e+07	596.247	LocalAvg	1.53	2881.29	2179.9	3.43853e+07	2164.22	11934	8911.94	2642	1478	237.83	2699	1491	2643	1481	410	111	136	3.39431e+07	11015
5-lower	ELPS- 15	4.21329e+07	1008.99	LocalAvg	2.36	4539.48	3319.46	5.41741e+07	3453.67	11934	13552.8	2817	1453	455.5	2874	1465	2817	1456	410	111	136	5.34322e+07	11033
10-lower	ELPS- 16	6.18698e+07	1601.9	LocalAvg	3.47	6786.24	5026.97	8.0987e+07	5085.66	11934	20863.5	3005	1410	810.24	3050	1465	3003	1419	410	111	136	7.99099e+07	11111
20-lower	ELPS- 17	7.03494e+07	2998.62	LocalAvg	3.94	8893.49	7362.46	1.06135e+08	6912.38	11934	29320.5	3186	1386	186.48	3225	1316	3188	1385	410	111	136	1.02536e+08	8898
60-lower	ELPS- 18	1.31468e+08	3487.09	LocalAvg	7.37	14503.4	11516.8	1.73083e+08	10718	11934	46481.8	3364	1350	609.9	3412	1303	3370	1354	410	111	136	1.69591e+08	10243
	HR(D611A)-3rd
0 -upper	ELPS- 1	1.96705e+08	3116.39	LocalAvg	5.82	17319.9	18255.2	2.39864e+08	9453.82	13849	-31361.5	667	1752	524.9	683	1865	673	1763	524	91	219	2.34444e+08	10501
0.167-upper	ELPS- 2	1.74172e+08	2100.57	LocalAvg	5.15	14678	18016.2	2.0326e+08	6311.43	13848	-28125.7	888	1751	263.96	896	1864	887	1761	517	81	216	1.99467e+08	10506
1-upper	ELPS- 3	1.48837e+08	1722.57	LocalAvg	4.41	12470.5	13502	1.72691e+08	6302.23	13848	-49772.8	1081	1748	229.13	1090	1858	1085	1754	517	81	216	1.70236e+08	11400
2-upper	ELPS- 4	1.63831e+08	1674.99	LocalAvg	4.85	13505.6	16382	1.87026e+08	5811.14	13848	-33259.7	1283	1758	134.12	1282	1859	1284	1748	517	81	216	1.84619e+08	11232
3-upper	ELPS- 5	1.34337e+08	1539.52	LocalAvg	3.98	11240.3	12843.4	1.55656e+08	5186.64	13848	47956.1	1497	1731	161.05	1500	1848	1497	1744	517	81	216	1.53112e+08	10841
5-upper	ELPS- 6	1.20054e+08	1470.78	LocalAvg	3.55	10140.2	10843.6	1.40421e+08	5300.54	13848	42443.5	1685	1728	102.1	1681	1849	1681	1741	517	81	216	1.3817e+08	11043
10-upper	ELPS- 7	1.13597e+08	1044.71	LocalAvg	3.36	9247.84	10983.4	1.28064e+08	3851.89	13848	42268.7	1884	1736	106.53	1888	1836	1883	1733	517	81	216	1.26574e+08	11552
20-upper	ELPS- 8	1.18637e+08	1092.61	LocalAvg	3.51	9659.68	11141.4	133767301	4316.11	13848	45432.9	2080	1719	150.34	2076	1821	2077	1720	517	81	216	1.3206e+08	11431
60-upper	ELPS- 9	5.34017e+07	864.852	LocalAvg	1.58	4721.13	4684.36	6.53782e+07	2639.44	13848	16443.8	2274	1716	56.23	2305	1621	2273	1721	517	81	216	6.36499e+07	10072
0-lower	ELPS- 19	932738	55.444	LocalAvg	0.03	130.075	82.64	1.62568e+06	118.4	12498	414.06	633	1172	1.85	578	1152	630	1155	420	113	140	1.53416e+06	9657
0.167-lower	ELPS- 20	4.19287e+06	102.741	LocalAvg	0.12	438.224	348.223	5.47692e+06	321	12498	1688.61	848	1171	8.49	789	1174	848	1171	420	113	140	5.37928e+06	10945
1-lower	ELPS- 21	1.33781e+07	236.705	LocalAvg	0.4	1307.12	1083.4	1.63364e+07	902.27	12498	4672.52	1041	1176	65.64	1094	1139	1047	1177	420	113	140	1.61635e+07	11532
2-lower	ELPS- 22	2.32896e+07	403.608	LocalAvg	0.69	2267.07	1916.17	2.83339e+07	1561.8	12498	7835.97	1240	1167	92.76	1190	1177	1245	1166	420	113	140	2.80138e+07	11370
3-lower	ELPS- 23	2.60073e+07	493.323	LocalAvg	0.77	2574.24	2129.18	3.21729e+07	1836.04	12498	8973.09	1463	1169	121.25	1402	1180	1462	1173	420	113	140	3.17244e+07	11200
5-lower	ELPS- 24	3.36405e+07	733.576	LocalAvg	1	3425.24	2739.12	4.28087e+07	2519.85	12498	10931.9	1643	1159	178.14	1585	1145	1645	1164	420	113	140	4.19766e+07	10886
10-lower	ELPS- 25	5.50151e+07	1031.07	LocalAvg	1.63	5432.98	4363.64	6.79013e+07	3862.68	12498	17873.3	1847	1158	430.72	1791	1177	1847	1157	420	113	140	6.72284e+07	11656
20-lower	ELPS- 26	9.53145e+07	1765.43	LocalAvg	2.82	9391.81	7579.5	1.17379e+08	6677.71	12498	30458.3	2046	1134	759.42	2099	1119	2043	1138	420	113	140	1.16167e+08	11633
60-lower	ELPS- 27	1.0773e+08	2227.8	LocalAvg	3.19	10847.6	8195.2	1.35573e+08	8045.8	12498	34985.8	2245	1138	1086.81	2295	1139	2239	1142	420	113	140	1.34036e+08	11654
	HR(D1453A)-1st
0 -upper	ELPS- 10	2.12298e+08	3743.41	LocalAvg	6.28	19074	16948.5	2.64137e+08	13172.4	13848	-41998.7	2465	1677	494.83	2486	1584	2473	1696	517	81	216	2.58614e+08	10772
0.167-upper	ELPS- 11	2.07277e+08	2631.61	LocalAvg	6.13	17599.6	17640.8	2.43719e+08	10225.2	13848	-33846.8	2677	1678	499.35	2694	1589	2675	1690	517	81	216	2.3977e+08	11030
1-upper	ELPS- 12	2.15972e+08	2196.69	LocalAvg	6.39	17792.6	20300.4	2.46391e+08	8136.95	13848	-22323.5	2855	1676	346.92	2877	1579	2858	1683	517	81	216	2.42903e+08	10953
2-upper	ELPS- 13	1.62762e+08	1881.84	LocalAvg	4.82	13635.3	13841.7	1.88822e+08	7554.07	13848	47485.9	3049	1672	281.17	3080	1577	3057	1676	517	81	216	1.85882e+08	10925
3-upper	ELPS- 14	2.02819e+08	2280.36	LocalAvg	6	16875.9	16717.4	2.34507e+08	9575.25	13896	-39923.4	3253	1634	429.72	3277	1754	3255	1651	524	97	220	2.3153e+08	11795
5-upper	ELPS- 15	1.69587e+08	2492.49	LocalAvg	5.02	14738.8	12854.7	2.04103e+08	10205.7	13848	-49363.2	3456	1652	527.12	3475	1544	3453	1647	517	81	216	2.0095e+08	11754
10-upper	ELPS- 16	1.76042e+08	2222.56	LocalAvg	5.21	14935	12924.3	2.0682e+08	9891.34	13848	46184.8	3663	1630	738.29	3679	1529	3655	1628	517	81	216	2.04961e+08	12645
20-upper	ELPS- 17	1.62246e+08	3002.84	LocalAvg	4.8	14720.7	10864.9	2.03823e+08	11302.2	13846	39553.8	3841	1600	1226.57	3883	1678	3842	1606	526	100	220	2.00651e+08	12500
60-upper	ELPS- 18	1.41048e+08	2585.29	LocalAvg	4.17	12770.7	10034.9	1.76849e+08	9176.26	13848	40168.5	4034	1595	836.83	4068	1512	4037	1602	517	81	216	1.74926e+08	12779
0-lower	ELPS- 28	875070	67.809	LocalAvg	0.03	137.826	81.485	1.72254e+06	128.15	12498	441	2445	1121	1.47	2497	1127	2438	1111	420	113	140	1.60213e+06	9524
0.167-lower	ELPS- 29	4.61928e+06	133.612	LocalAvg	0.14	503.214	361.132	6.28917e+06	392.93	12498	1629.25	2651	1118	16.04	2704	1119	2645	1123	420	113	140	6.1559e+06	10983
1-lower	ELPS- 30	8.5701e+06	187.57	LocalAvg	0.25	873.288	698.827	1.09144e+07	623.32	12498	3094.86	2827	1110	33.98	2872	1076	2824	1117	420	113	140	1.07384e+07	11143
2-lower	ELPS- 31	8.51801e+06	213.617	LocalAvg	0.25	895.167	650.948	1.11878e+07	700.25	12498	2727.42	3018	1131	36.5	2964	1115	3021	1129	420	113	140	1.0978e+07	11120
3-lower	ELPS- 32	1.31368e+07	331.938	LocalAvg	0.39	1383.05	994.827	1.72853e+07	1074.75	12498	4353.6	3217	1106	78.49	3157	1110	3215	1104	420	113	140	1.6998e+07	11325
5-lower	ELPS- 33	1.4289e+07	392.85	LocalAvg	0.42	1536.15	1033.07	1.91989e+07	1241.48	12498	4544.77	3424	1105	105.74	3479	1094	3421	1108	420	113	140	1.89191e+07	11533
10-lower	ELPS- 34	2.19368e+07	555.308	LocalAvg	0.65	2310.54	1609.54	2.88771e+07	1817.48	12498	6869.12	3628	1094	218.02	3575	1120	3629	1100	420	113	140	2.84524e+07	11511
20-lower	ELPS- 35	2.80103e+07	983.923	LocalAvg	0.83	3225.11	2044.91	4.03074e+07	2713.33	12498	8445.38	3812	1077	254.33	3871	1051	3819	1085	420	113	140	3.92367e+07	11001
60-lower	ELPS- 36	4.56399e+07	1482.18	LocalAvg	1.35	5133.96	3192.33	6.41642e+07	4333.88	12498	13122.6	4020	1076	460.87	4077	1061	4019	1079	420	113	140	6.30003e+07	11374
	HR(D1453A)-2nd
0 -upper	ELPS- 1	3.16294e+08	357.115	LocalAvg	7.11	5755.17	11245.3	3.37219e+08	665.45	58594	-41759	1750	2282	0.17	1804	1988	1754	2269	1244	133	558	3.34426e+08	34575
0.167-upper	ELPS- 2	2.56631e+08	221.01	LocalAvg	5.77	4600.82	9132.31	2.69581e+08	646.91	58594	-49859.3	1948	2277	0.87	1979	1955	1949	2272	1244	133	558	2.67887e+08	39424
1-upper	ELPS- 3	2.56511e+08	194.384	LocalAvg	5.77	4572.15	8101.09	2.67901e+08	811.06	58594	39830.7	2144	2267	0.2	2139	2475	2144	2258	1244	133	558	2.66615e+08	44883
2-upper	ELPS- 4	2.24546e+08	164.442	LocalAvg	5.05	3996.69	7324.76	2.34182e+08	703.06	58594	38193.4	2347	2292	0.55	2349	2471	2350	2265	1244	133	558	2.33102e+08	46359
3-upper	ELPS- 5	2.32699e+08	195.378	LocalAvg	5.23	4166.76	7534.69	2.44147e+08	739.34	58594	36455.8	2540	2304	3.09	2579	1938	2542	2262	1244	133	558	2.42643e+08	44256
5-upper	ELPS- 6	2.23817e+08	204.292	LocalAvg	5.03	4024.08	6498.25	2.35787e+08	857.9	58594	29836.7	2744	2283	1.61	2790	1970	2740	2250	1244	133	558	2.34396e+08	46296
10-upper	ELPS- 7	1.78794e+08	325.085	LocalAvg	4.02	3376.48	4727.34	1.97842e+08	1130.83	58594	20837	2943	2256	3.12	2991	1948	2946	2242	1244	133	558	1.9549e+08	43501
20-upper	ELPS- 8	2.05511e+08	298.42	LocalAvg	4.62	3805.8	5588.56	2.22997e+08	1080.45	58594	25497.8	3128	2296	2.54	3165	1907	3130	2238	1244	133	558	2.21004e+08	45097
60-upper	ELPS- 9	1.92673e+08	207.749	LocalAvg	4.33	3496.02	5281.45	2.04846e+08	876.65	58594	22710.6	3325	2270	5.34	3360	1928	3329	2251	1244	133	558	2.03625e+08	47339
0-lower	ELPS- 19	1.4985e+06	10.987	LocalAvg	0.03	65.206	71.143	1.80218e+06	36.91	27638	371.98	1686	1390	0	1628	1486	1687	1398	636	155	226	1.78119e+06	19260
0.167-lower	ELPS- 20	5.14354e+06	16.372	LocalAvg	0.12	202.476	245.105	5.59603e+06	91.74	27638	1188.67	1837	1383	0.13	1896	1353	1834	1385	636	155	226	5.55589e+06	23173
1-lower	ELPS- 21	1.04927e+07	29.435	LocalAvg	0.24	409.082	459.755	1.13062e+07	206.63	27638	2039.03	1996	1305	1.48	2062	1256	1994	1312	636	155	226	1.12522e+07	24789
2-lower	ELPS- 22	1.32962e+07	36.897	LocalAvg	0.3	517.981	575.57	1.4316e+07	258.35	27638	2519.85	2177	1246	1.76	2104	1297	2175	1246	636	155	226	1.42648e+07	25549
[truncated: 138 more rows]

## Sheet: Fig. 3d
Time	ASCC3HR (1)	ASCC3HR (2)	ASCC3HR (3)	ASCC3HR-TRIP4 (1)	ASCC3HR-TRIP4 (2)	ASCC3HR-TRIP4 (3)
0.010275	2.82333	2.46017	2.19711	2.95609	2.55081	2.62894
[truncated: 1,999 more rows]

## Sheet: Fig. 3e
ASCC3HR
[truncated: 68 more rows]

[truncated: 3 more sheets: Fig. 4c, Fig. 5c, Suppl. Fig. 6a,b]
